# Supplementary material for: The Dendrobium catenatum Lindl. genome sequence provides insights into polysaccharide synthase, floral development and adaptive evolution
Source: Sci Rep. 2016 Jan 12;6:19029. doi: 10.1038/srep19029 (PMC4709516; doi:10.1038/srep19029)
Supplement: Supplementary Table 12 [file srep19029-s2.xls]

## Sheet: Sheet1
Supplementary Table 12: Tandem duplicated genes of D.catenatum shown as gene pairs.
Pair(gene1, gene2)	Domain(s) of gene1	Domains of gene2
Dca000008,Dca000009
Dca000022,Dca000023		GST_N_3,GST_C_2,GST_C,GST_N,GST_N_2,
Dca000023,Dca000024	GST_N_3,GST_C_2,GST_C,GST_N,GST_N_2,	GST_N,GST_N_3,GST_N_2,
Dca000024,Dca000025	GST_N,GST_N_3,GST_N_2,	GST_C_2,GST_N_2,GST_N,GST_N_3,GST_C,
Dca000025,Dca000026	GST_C_2,GST_N_2,GST_N,GST_N_3,GST_C,	GST_N_2,GST_N_3,GST_N,
Dca000084,Dca000085	Glyoxalase,Glyoxalase_2,	Glyoxalase,Glyoxalase_2,
Dca000096,Dca000097	UDPGT,
Dca000164,Dca000165	Auxin_inducible,	Auxin_inducible,
Dca000165,Dca000166	Auxin_inducible,	Auxin_inducible,
Dca000166,Dca000167	Auxin_inducible,	Auxin_inducible,
Dca000167,Dca000168	Auxin_inducible,	Auxin_inducible,
Dca000230,Dca000231	LRR_7,LRR_4,LRRNT_2,LRR_1,LRR_6,	LRR_6,LRRNT_2,LRR_1,
Dca000254,Dca000255	p450,	p450,
Dca000304,Dca000305	Lipase_GDSL,	Lipase_GDSL,
Dca000343,Dca000344	PPR_3,PPR,PPR_2,PPR_1,	PPR_2,PPR_3,PPR,
Dca000397,Dca000398	DUF674,	DUF674,
Dca000537,Dca000538	PLAC8,DUF2985,	DUF2985,PLAC8,
Dca000538,Dca000539	DUF2985,PLAC8,	PLAC8,DUF2985,
Dca000541,Dca000542	2OG-FeII_Oxy,DIOX_N,	2OG-FeII_Oxy,DIOX_N,
Dca000598,Dca000599		WES_acyltransf,DUF1298,
Dca000606,Dca000607
Dca000655,Dca000656	Cellulose_synt,	Cellulose_synt,
Dca000661,Dca000662
Dca000691,Dca000692	Aa_trans,	Aa_trans,
Dca000714,Dca000715
Dca000717,Dca000718	Gly-rich_Ago1,DUF1785,PAZ,Piwi,	Gly-rich_Ago1,Piwi,PAZ,DUF1785,rve,gag_pre-integrs,
Dca000762,Dca000763	PMEI,	PMEI,
Dca000772,Dca000773	Aldedh,	Aldedh,
Dca000792,Dca000793
Dca000849,Dca000850
Dca000886,Dca000887	Methyltransf_2,Dimerisation,	Dimerisation,Methyltransf_2,
Dca000898,Dca000899	Transferase,	Transferase,
Dca000903,Dca000904	AAA,Bac_DnaA,RuvB_N,DUF815,AAA_5,
Dca000904,Dca000905
Dca000942,Dca000943	Peptidase_S8,Inhibitor_I9,PA,	Peptidase_S8,Inhibitor_I9,PA,
Dca000994,Dca000995	ZF-HD_dimer,	ZF-HD_dimer,
Dca001000,Dca001001		UDPGT,
Dca001086,Dca001087	LEA_2,	LEA_2,
Dca001097,Dca001098	Kelch_6,Kelch_1,
Dca001110,Dca001111	AAA,	AAA,AAA_assoc,
Dca001111,Dca001112	AAA,AAA_assoc,	AAA,AAA_assoc,
Dca001137,Dca001138	p450,	p450,
Dca001138,Dca001139	p450,	p450,
Dca001190,Dca001191	DUF538,	DUF538,
Dca001191,Dca001192	DUF538,	DUF538,
Dca001192,Dca001193	DUF538,
Dca001210,Dca001211	WPP,	WPP,
Dca001282,Dca001283
Dca001285,Dca001286
Dca001309,Dca001310	GRAS,	GRAS,
Dca001312,Dca001313	Pkinase_Tyr,Pkinase,	Pkinase_Tyr,Pkinase,
Dca001326,Dca001327	zf-C3HC4,zf-RING_2,	zf-C3HC4,zf-Apc11,zf-RING_2,zf-C3HC4_2,zf-C3HC4_3,
Dca001344,Dca001345	Ank_4,Ank,Ank_2,Ank_5,Ank_3,PGG,	Ank,PGG,Ank_3,Ank_4,Ank_2,
Dca001447,Dca001448	MFS_2,	MFS_2,
Dca001462,Dca001463	FA_hydroxylase,	FA_hydroxylase,
Dca001463,Dca001464	FA_hydroxylase,	FA_hydroxylase,
Dca001464,Dca001465	FA_hydroxylase,	FA_hydroxylase,
Dca001545,Dca001546
Dca001572,Dca001573		Pep_deformylase,
Dca001682,Dca001683	W2,eIF-5_eIF-2B,	eIF-5_eIF-2B,W2,
Dca001687,Dca001688	p450,	p450,
Dca001712,Dca001713	zf-C3HC4_2,zf-RING_2,zf-rbx1,zf-C3HC4,	zf-C3HC4,zf-RING_2,zf-rbx1,zf-C3HC4_2,CTDII,
Dca001797,Dca001798	Terpene_synth,Terpene_synth_C,	Terpene_synth,
Dca001810,Dca001811
Dca001822,Dca001823	C2,	C2,
Dca001880,Dca001881	PfkB,	PfkB,
Dca001904,Dca001905	bHLH-MYC_N,
Dca001981,Dca001982	adh_short_C2,KR,adh_short,	adh_short_C2,adh_short,
Dca001987,Dca001988	zf-C2H2,zf-C2H2_6,	zf-C2H2,zf-C2H2_6,
Dca001988,Dca001989	zf-C2H2,zf-C2H2_6,	zf-C2H2_6,
Dca002015,Dca002016
Dca002073,Dca002074	Serpin,	Serpin,
Dca002074,Dca002075	Serpin,	Serpin,
Dca002081,Dca002082	p450,	p450,
Dca002092,Dca002093		NAM,
Dca002135,Dca002136	K-box,	SRF-TF,K-box,
Dca002185,Dca002186	Topoisom_bac,Toprim,	MATH,
Dca002198,Dca002199
Dca002199,Dca002200
Dca002207,Dca002208	Cu_bind_like,	Cu_bind_like,
Dca002208,Dca002209	Cu_bind_like,	Cu_bind_like,
Dca002209,Dca002210	Cu_bind_like,	Cu_bind_like,
Dca002210,Dca002211	Cu_bind_like,	Cu_bind_like,
Dca002211,Dca002212	Cu_bind_like,	Cu_bind_like,
Dca002238,Dca002239	Methyltransf_3,Methyltransf_24,	Methyltransf_3,Methyltransf_24,
Dca002239,Dca002240	Methyltransf_3,Methyltransf_24,	Methyltransf_3,Methyltransf_24,Methyltransf_18,
Dca002240,Dca002241	Methyltransf_3,Methyltransf_24,Methyltransf_18,	Methyltransf_24,Methyltransf_3,Methyltransf_18,
Dca002241,Dca002242	Methyltransf_24,Methyltransf_3,Methyltransf_18,	Methyltransf_24,Methyltransf_3,Methyltransf_18,
Dca002275,Dca002276
Dca002363,Dca002364	MIP,	MIP,
Dca002367,Dca002368	PLAC8,	PLAC8,
Dca002371,Dca002372		DUF793,
Dca002428,Dca002429	HSP70,	HSP70,NdhN,
Dca002429,Dca002430	HSP70,NdhN,	HSP70,
Dca002459,Dca002460	Peptidase_C1,Propeptide_C1,	Propeptide_C1,Peptidase_C1,
Dca002478,Dca002479		MatE,
Dca002576,Dca002577	Pkinase_Tyr,B_lectin,S_locus_glycop,Pkinase,PAN_2,	B_lectin,Pkinase,S_locus_glycop,Pkinase_Tyr,PAN_2,
Dca002577,Dca002578	B_lectin,Pkinase,S_locus_glycop,Pkinase_Tyr,PAN_2,	Pkinase_Tyr,B_lectin,S_locus_glycop,PAN_2,Pkinase,
Dca002585,Dca002586
Dca002587,Dca002588	Histone,	Histone,
Dca002656,Dca002657
Dca002684,Dca002685	Rad60-SLD,ubiquitin,	ubiquitin,Rad60-SLD,
Dca002685,Dca002686	ubiquitin,Rad60-SLD,	Rad60-SLD,ubiquitin,
Dca002686,Dca002687	Rad60-SLD,ubiquitin,	Rad60-SLD,ubiquitin,
Dca002687,Dca002688	Rad60-SLD,ubiquitin,	ubiquitin,Rad60-SLD,
Dca002688,Dca002689	ubiquitin,Rad60-SLD,	Rad60-SLD,
Dca002708,Dca002709	GST_C,GST_C_2,GST_C_3,GST_N,GST_N_2,GST_N_3,	GST_N,GST_C_2,GST_N_2,GST_C,GST_N_3,
Dca002709,Dca002710	GST_N,GST_C_2,GST_N_2,GST_C,GST_N_3,	GST_N,GST_N_3,GST_C_3,GST_C_2,GST_N_2,GST_C,
Dca002710,Dca002711	GST_N,GST_N_3,GST_C_3,GST_C_2,GST_N_2,GST_C,	GST_C_2,GST_C,
Dca002724,Dca002725	Fn3-like,Glyco_hydro_3,Glyco_hydro_3_C,	Glyco_hydro_3_C,Fn3-like,Glyco_hydro_3,
Dca002760,Dca002761	Patatin,	Patatin,
Dca002761,Dca002762	Patatin,	Patatin,
Dca002762,Dca002763	Patatin,	Patatin,
Dca002799,Dca002800	zf-rbx1,zf-C3HC4_3,zf-C3HC4,zf-C3HC4_2,zf-Apc11,zf-RING_2,	zf-C3HC4,zf-Apc11,zf-C3HC4_2,zf-RING_2,zf-rbx1,
Dca002825,Dca002826	Thaumatin,	Thaumatin,
Dca002826,Dca002827	Thaumatin,	Thaumatin,
Dca002827,Dca002828	Thaumatin,	Thaumatin,
Dca002894,Dca002895
Dca002927,Dca002928	Cu-oxidase_3,Cu-oxidase_2,Cu-oxidase,	Cu-oxidase_2,
Dca002928,Dca002929	Cu-oxidase_2,	Cu-oxidase_2,Cu-oxidase,Cu-oxidase_3,
Dca002945,Dca002946	AMP-binding,AMP-binding_C,	AMP-binding,
Dca002971,Dca002972	Bet_v_1,	Bet_v_1,
Dca002972,Dca002973	Bet_v_1,	Bet_v_1,
Dca002973,Dca002974	Bet_v_1,	Bet_v_1,
Dca002991,Dca002992	zf-C2H2_6,zf-C2H2,	zf-C2H2_6,
Dca002999,Dca003000	p450,	p450,
Dca003019,Dca003020	COBRA,	COBRA,
Dca003026,Dca003027	SRF-TF,K-box,	K-box,
Dca003051,Dca003052	p450,	p450,
Dca003067,Dca003068	Inhibitor_I29,Peptidase_C1,	Inhibitor_I29,Peptidase_C1,
Dca003105,Dca003106	Nodulin-like,	Nodulin-like,
Dca003129,Dca003130	Ferritin,	Ferritin,
Dca003156,Dca003157	CBFD_NFYB_HMF,	CBFD_NFYB_HMF,Histone,
Dca003171,Dca003172
Dca003172,Dca003173
Dca003227,Dca003228	Myb_DNA-bind_4,	Myb_DNA-bind_4,
Dca003247,Dca003248	Peptidase_S8,Inhibitor_I9,PA,	Peptidase_S8,Inhibitor_I9,PA,
Dca003250,Dca003251	PA,Peptidase_S8,Inhibitor_I9,	Inhibitor_I9,PA,Peptidase_S8,
Dca003316,Dca003317	mTERF,	mTERF,
Dca003327,Dca003328	Methyltransf_25,Methyltransf_11,	Methyltransf_25,Methyltransf_11,
Dca003328,Dca003329	Methyltransf_25,Methyltransf_11,	Methyltransf_12,Methyltransf_11,
Dca003364,Dca003365	BBE,FAD_binding_4,	BBE,FAD_binding_4,
Dca003370,Dca003371	HIT,DcpS_C,	DcpS_C,HIT,
Dca003412,Dca003413	Glyco_hydro_1,	Glyco_hydro_1,
Dca003430,Dca003431	X8,	X8,
Dca003440,Dca003441	AP2,	AP2,
Dca003446,Dca003447	Glutaredoxin,	Glutaredoxin,
Dca003452,Dca003453	DUF588,	DUF588,
Dca003507,Dca003508	Polyketide_cyc2,Bet_v_1,	Bet_v_1,Polyketide_cyc2,
Dca003529,Dca003530		Cellulase,
Dca003530,Dca003531	Cellulase,	Cellulase,
Dca003536,Dca003537	RVT_1,	RVT_1,
Dca003537,Dca003538	RVT_1,	RVT_1,
Dca003542,Dca003543	Prolamin_like,	Prolamin_like,
Dca003543,Dca003544	Prolamin_like,	Prolamin_like,
Dca003607,Dca003608	F-box,DUF295,	F-box,DUF295,
Dca003610,Dca003611	F-box,DUF295,	DUF295,
Dca003611,Dca003612	DUF295,	DUF295,
Dca003612,Dca003613	DUF295,	F-box,DUF295,
Dca003615,Dca003616	DUF295,F-box,
Dca003616,Dca003617		F-box,DUF295,
Dca003617,Dca003618	F-box,DUF295,	DUF295,F-box,
Dca003687,Dca003688	Acid_phosphat_B,	Acid_phosphat_B,
Dca003691,Dca003692		2OG-FeII_Oxy,
Dca003728,Dca003729
Dca003746,Dca003747	LRR_1,Pkinase,Pkinase_Tyr,LRR_6,LRRNT_2,	LRRNT_2,LRR_6,LRR_1,Pkinase,Pkinase_Tyr,
Dca003782,Dca003783	PaO,Rieske,	PaO,Rieske,
Dca003819,Dca003820	Pkinase,Pkinase_Tyr,Lectin_legB,	Pkinase_Tyr,Lectin_legB,Pkinase,
Dca003860,Dca003861	Sugar_tr,MFS_1,	MFS_1,
Dca003885,Dca003886	UQ_con,	UQ_con,
Dca003966,Dca003967	NB-ARC,NACHT,	NB-ARC,
Dca003984,Dca003985	Stress-antifung,	Stress-antifung,
Dca004029,Dca004030	Aminotran_4,	Aminotran_4,
Dca004038,Dca004039	Peptidase_S10,	Peptidase_S10,
Dca004039,Dca004040	Peptidase_S10,	Peptidase_S10,
Dca004040,Dca004041	Peptidase_S10,	Peptidase_S10,
Dca004042,Dca004043
Dca004043,Dca004044
Dca004089,Dca004090	TAXi_N,TAXi_C,Asp,	TAXi_N,TAXi_C,Asp,
Dca004090,Dca004091	TAXi_N,TAXi_C,Asp,	TAXi_N,TAXi_C,Asp,
Dca004112,Dca004113
Dca004147,Dca004148		PP2,
Dca004163,Dca004164	Lipase_GDSL,	Lipase_GDSL,
Dca004164,Dca004165	Lipase_GDSL,	Lipase_GDSL,
Dca004236,Dca004237		Lactamase_B,
Dca004279,Dca004280	Cupin_2,Cupin_1,	Cupin_2,Cupin_1,
Dca004330,Dca004331
Dca004334,Dca004335	Abhydrolase_3,COesterase,	COesterase,Abhydrolase_3,Abhydrolase_5,DUF2424,Abhydrolase_6,
Dca004347,Dca004348
Dca004438,Dca004439	Heme_oxygenase,
Dca004442,Dca004443	DUF674,	DUF674,
Dca004465,Dca004466	DUF538,	DUF538,
Dca004497,Dca004498	Terpene_synth,Terpene_synth_C,	Terpene_synth,Terpene_synth_C,
Dca004504,Dca004505	p450,	p450,
Dca004505,Dca004506	p450,	p450,
Dca004540,Dca004541	B_lectin,	B_lectin,
Dca004541,Dca004542	B_lectin,	B_lectin,
Dca004542,Dca004543	B_lectin,	B_lectin,
Dca004543,Dca004544	B_lectin,	B_lectin,
Dca004545,Dca004546	PMR5N,PC-Esterase,	PC-Esterase,PMR5N,
Dca004563,Dca004564	Annexin,	Annexin,
Dca004567,Dca004568	MORN,	PIP5K,MORN,
Dca004619,Dca004620	ADH_N,ADH_zinc_N,ADH_zinc_N_2,	ADH_zinc_N_2,ADH_zinc_N,
Dca004649,Dca004650	MFS_1,Sugar_tr,	Sugar_tr,MFS_1,
Dca004650,Dca004651	Sugar_tr,MFS_1,	Sugar_tr,
Dca004701,Dca004702
Dca004791,Dca004792		DIOX_N,2OG-FeII_Oxy,
Dca004818,Dca004819	zf-rbx1,zf-C3HC4,zf-C3HC4_2,zf-RING_2,	zf-C3HC4_3,zf-rbx1,zf-C3HC4,zf-RING_2,
Dca004819,Dca004820	zf-C3HC4_3,zf-rbx1,zf-C3HC4,zf-RING_2,	zf-RING_2,zf-rbx1,zf-C3HC4,
Dca004875,Dca004876	p450,Transposase_24,	p450,
Dca004944,Dca004945	Methyltransf_11,Methyltransf_29,	Methyltransf_11,Methyltransf_29,
Dca004948,Dca004949	DUF640,	DUF640,
Dca004960,Dca004961	tRNA-synt_1b,	tRNA-synt_1b,
Dca005117,Dca005118	Dehydrin,	Dehydrin,
Dca005133,Dca005134
Dca005144,Dca005145	DUF1639,	DUF1639,
Dca005167,Dca005168	O-FucT,	O-FucT,
Dca005192,Dca005193	Ribosomal_S2,	Ribosomal_S2,
Dca005216,Dca005217	PAN_2,Pkinase,Pkinase_Tyr,B_lectin,S_locus_glycop,
Dca005225,Dca005226	Spc97_Spc98,	Spc97_Spc98,
Dca005233,Dca005234
Dca005268,Dca005269
Dca005287,Dca005288	Dak2,	Dak2,Dak1,
Dca005329,Dca005330		RRM_5,RRM_1,RRM_6,
Dca005340,Dca005341
Dca005342,Dca005343	p450,	p450,
Dca005353,Dca005354	zf-Apc11,zf-C3HC4_3,zf-RING_2,zf-C3HC4,zf-C3HC4_2,zf-rbx1,	zf-RING_2,zf-Apc11,zf-C3HC4_3,zf-C3HC4_2,zf-C3HC4,zf-rbx1,
Dca005427,Dca005428	zf-C3HC4_3,zf-Apc11,zf-RING_5,zf-RING_2,zf-C3HC4,zf-rbx1,zf-C3HC4_2,	zf-rbx1,zf-C3HC4_2,zf-RING_2,zf-Apc11,zf-C3HC4_3,zf-C3HC4,
Dca005441,Dca005442	Alginate_lyase2,	Alginate_lyase2,
Dca005459,Dca005460	Thaumatin,	Thaumatin,
Dca005496,Dca005497	Bax1-I,	Bax1-I,
Dca005521,Dca005522
Dca005537,Dca005538	FmdA_AmdA,	FmdA_AmdA,
Dca005539,Dca005540	DUF1070,	DUF1070,
Dca005540,Dca005541	DUF1070,	DUF1070,
Dca005594,Dca005595	KOW,
Dca005690,Dca005691	PMEI,	PMEI,
Dca005691,Dca005692	PMEI,	PMEI,
Dca005823,Dca005824	RHD3,	RHD3,
Dca005842,Dca005843	BURP,	BURP,
Dca005896,Dca005897
Dca005898,Dca005899	mTERF,	mTERF,
Dca005899,Dca005900	mTERF,	mTERF,
Dca005900,Dca005901	mTERF,	mTERF,
Dca005963,Dca005964	Mito_carr,	Mito_carr,
Dca005992,Dca005993
Dca006024,Dca006025	NB-ARC,NACHT,	NB-ARC,
Dca006025,Dca006026	NB-ARC,	NB-ARC,
Dca006038,Dca006039
Dca006039,Dca006040
Dca006042,Dca006043		Complex1_LYR,Complex1_LYR_1,
Dca006053,Dca006054
Dca006074,Dca006075	p450,	p450,
Dca006128,Dca006129
Dca006195,Dca006196	PMSR,	PMSR,
Dca006208,Dca006209	AP2,	AP2,
Dca006210,Dca006211	BRX,	SRF-TF,
Dca006223,Dca006224		NMD3,
Dca006363,Dca006364	Glycos_transf_2,Glyco_trans_2_3,Glyco_transf_21,Glyco_tranf_2_3,	Glyco_trans_2_3,Glyco_tranf_2_3,Glycos_transf_2,
Dca006375,Dca006376	NAM,	NAM,
Dca006376,Dca006377	NAM,	NAM,
Dca006383,Dca006384	GST_C_2,GST_N_3,GST_N_2,	GST_C_2,GST_N_2,GST_N_3,
Dca006432,Dca006433	F-box,
Dca006433,Dca006434
Dca006434,Dca006435
Dca006457,Dca006458	RINGv,	RINGv,
Dca006473,Dca006474	B_lectin,	B_lectin,
Dca006476,Dca006477	Aldo_ket_red,	Aldo_ket_red,
Dca006477,Dca006478	Aldo_ket_red,	Aldo_ket_red,
Dca006563,Dca006564	Peptidase_S9,Peptidase_S9_N,	Peptidase_S9,Peptidase_S9_N,
Dca006621,Dca006622	DUF260,	DUF260,
Dca006647,Dca006648	RRM_6,RRM_1,RRM_5,	RRM_1,RRM_6,RRM_5,
Dca006654,Dca006655	DUF914,TPT,UAA,EamA,Nuc_sug_transp,	TPT,UAA,Nuc_sug_transp,
Dca006718,Dca006719		zf-C3HC4_3,zf-RING_2,zf-C3HC4,
Dca006754,Dca006755	SLR1-BP,	SLR1-BP,
Dca006850,Dca006851	LeuA_dimer,HMGL-like,	HMGL-like,LeuA_dimer,
Dca006865,Dca006866	Glyco_hydro_18,	Glyco_hydro_18,
Dca006887,Dca006888	Transferase,	Transferase,
Dca006892,Dca006893	Sugar_tr,MFS_1,	MFS_1,Sugar_tr,
Dca006914,Dca006915	Thaumatin,	Thaumatin,
Dca006919,Dca006920	Amidase,	Amidase,
Dca006920,Dca006921	Amidase,
Dca006922,Dca006923		Amidase,
Dca006928,Dca006929	K_trans,	K_trans,
Dca006946,Dca006947	Pkinase_Tyr,B_lectin,S_locus_glycop,Pkinase,	Pkinase,Pkinase_Tyr,
Dca006947,Dca006948	Pkinase,Pkinase_Tyr,	Pkinase,B_lectin,Pkinase_Tyr,
Dca006984,Dca006985	ECH,	ECH,
Dca006990,Dca006991	RRM_1,RRM_6,	RRM_6,RRM_1,
Dca007003,Dca007004		Rtf2,zf-C3HC4_2,
Dca007029,Dca007030	Glyco_trans_2_3,Glyco_transf_21,Glyco_tranf_2_3,Glycos_transf_2,	Glyco_trans_2_3,Glyco_tranf_2_3,
Dca007030,Dca007031	Glyco_trans_2_3,Glyco_tranf_2_3,	Glyco_tranf_2_3,Glyco_trans_2_3,Glycos_transf_2,Glyco_transf_21,
Dca007031,Dca007032	Glyco_tranf_2_3,Glyco_trans_2_3,Glycos_transf_2,Glyco_transf_21,	Glyco_tranf_2_3,Glycos_transf_2,Glyco_trans_2_3,Glyco_transf_21,
Dca007106,Dca007107	Peptidase_S8,	Peptidase_S8,Inhibitor_I9,
Dca007179,Dca007180	Dirigent,	Dirigent,
Dca007180,Dca007181	Dirigent,	Dirigent,
Dca007181,Dca007182	Dirigent,	Dirigent,
Dca007182,Dca007183	Dirigent,	Dirigent,
Dca007184,Dca007185	PHD,
Dca007215,Dca007216	FA_hydroxylase,	FA_hydroxylase,
Dca007280,Dca007281	PMEI,Pectinesterase,	PMEI,Pectinesterase,
Dca007284,Dca007285	Alba,
Dca007320,Dca007321	WRKY,	WRKY,
Dca007353,Dca007354	DUF605,	DUF605,
Dca007363,Dca007364	Methyltransf_7,	Methyltransf_7,
Dca007392,Dca007393	Syntaxin,	SNARE,Syntaxin,
Dca007461,Dca007462	Transferase,	Transferase,
Dca007470,Dca007471
Dca007490,Dca007491	DIOX_N,2OG-FeII_Oxy,	2OG-FeII_Oxy,DIOX_N,
Dca007496,Dca007497	ABC_tran,ABC_membrane,	ABC_tran,ABC_membrane,
Dca007554,Dca007555	XET_C,Glyco_hydro_16,	Glyco_hydro_16,XET_C,
Dca007569,Dca007570	Prolamin_like,	Prolamin_like,
Dca007570,Dca007571	Prolamin_like,	Prolamin_like,
Dca007581,Dca007582	Terpene_synth,Terpene_synth_C,	Terpene_synth_C,Terpene_synth,
Dca007582,Dca007583	Terpene_synth_C,Terpene_synth,	Terpene_synth,Terpene_synth_C,
Dca007583,Dca007584	Terpene_synth,Terpene_synth_C,	Terpene_synth,Terpene_synth_C,
Dca007625,Dca007626	DUF3774,	DUF3774,
Dca007626,Dca007627	DUF3774,	DUF3774,
Dca007631,Dca007632	Myb_DNA-binding,Myb_DNA-bind_6,	Myb_DNA-binding,Myb_DNA-bind_6,
Dca007681,Dca007682	RVT_3,	RVT_3,
Dca007685,Dca007686	Pkinase,Pkinase_Tyr,	Pkinase_Tyr,Pkinase,
Dca007691,Dca007692	OPT,	OPT,
Dca007727,Dca007728	Oxidored_FMN,	Oxidored_FMN,
Dca007728,Dca007729	Oxidored_FMN,	Oxidored_FMN,
Dca007765,Dca007766
Dca007824,Dca007825	Stress-antifung,	Stress-antifung,
Dca007825,Dca007826	Stress-antifung,	Stress-antifung,
Dca007826,Dca007827	Stress-antifung,	Stress-antifung,
Dca007827,Dca007828	Stress-antifung,	Stress-antifung,
Dca007907,Dca007908	zf-C3HC4,zf-RING_2,	zf-RING_2,zf-C3HC4,zf-rbx1,
Dca007953,Dca007954	Aldose_epim,	Aldose_epim,
Dca007956,Dca007957
Dca007980,Dca007981	GST_N_3,GST_C,GST_N_2,GST_N,	GST_N_2,GST_N_3,GST_N,GST_C,
Dca007981,Dca007982	GST_N_2,GST_N_3,GST_N,GST_C,	GST_C,GST_N_2,GST_C_2,GST_N_3,GST_N,
Dca007992,Dca007993		GRAM,
Dca008064,Dca008065	Peptidase_S10,	Peptidase_S10,
Dca008112,Dca008113	Pkinase_Tyr,Pkinase,	Pkinase_Tyr,Pkinase,
Dca008118,Dca008119	Sugar_tr,MFS_1,	Sugar_tr,MFS_1,
Dca008156,Dca008157	Pkinase_Tyr,Pkinase,	Pkinase,Pkinase_Tyr,
Dca008185,Dca008186	TAXi_N,TAXi_C,Asp,	TAXi_C,TAXi_N,Asp,
Dca008186,Dca008187	TAXi_C,TAXi_N,Asp,	TAXi_C,TAXi_N,Asp,
Dca008187,Dca008188	TAXi_C,TAXi_N,Asp,	Asp,TAXi_N,TAXi_C,
Dca008188,Dca008189	Asp,TAXi_N,TAXi_C,	TAXi_C,TAXi_N,Asp,
Dca008199,Dca008200	MatE,	MatE,
Dca008216,Dca008217	peroxidase,	peroxidase,
Dca008217,Dca008218	peroxidase,	peroxidase,
Dca008249,Dca008250		UDPGT,
Dca008251,Dca008252	ACP_syn_III_C,Chal_sti_synt_C,ACP_syn_III,FAE1_CUT1_RppA,Chal_sti_synt_N,	Chal_sti_synt_C,ACP_syn_III,FAE1_CUT1_RppA,ACP_syn_III_C,Chal_sti_synt_N,
Dca008269,Dca008270	Pectate_lyase_3,Glyco_hydro_28,	Beta_helix,Pectate_lyase_3,Glyco_hydro_28,
Dca008314,Dca008315	XET_C,Glyco_hydro_16,	XET_C,Glyco_hydro_16,
Dca008419,Dca008420	PMEI,	PMEI,
Dca008424,Dca008425	PMEI,Pectinesterase,	PMEI,Pectinesterase,
Dca008516,Dca008517	MtN3_slv,	MtN3_slv,
Dca008531,Dca008532	zf-C2H2_6,
Dca008538,Dca008539	Pkinase,Lectin_legB,Pkinase_Tyr,	Lectin_legB,Pkinase_Tyr,Pkinase,
Dca008551,Dca008552	DUF295,F-box-like,F-box,	DUF295,
Dca008629,Dca008630	FA_desaturase_2,	FA_desaturase_2,
Dca008642,Dca008643	UDPGT,	UDPGT,
Dca008738,Dca008739	zf-C3HC4,	IBR,
Dca008749,Dca008750	Peptidase_C14,	Peptidase_C14,
Dca008849,Dca008850	DIOX_N,2OG-FeII_Oxy,	DIOX_N,2OG-FeII_Oxy,
Dca008856,Dca008857	DUF241,	DUF241,
Dca008902,Dca008903
Dca008907,Dca008908	2OG-FeII_Oxy,DIOX_N,	2OG-FeII_Oxy,DIOX_N,
Dca008919,Dca008920	zf-C3HC4,
Dca008940,Dca008941	PPR_2,PPR_3,PPR,	PPR_2,
Dca008948,Dca008949	p450,	p450,
Dca008949,Dca008950	p450,	p450,
Dca008950,Dca008951	p450,	p450,
Dca008951,Dca008952	p450,	p450,
Dca008966,Dca008967	NAM,	NAM,
Dca009034,Dca009035	AP2,	AP2,
Dca009045,Dca009046		NB-ARC,
Dca009050,Dca009051		NACHT,NB-ARC,
Dca009058,Dca009059	Actin,	Actin,
Dca009094,Dca009095	NB-ARC,NACHT,	NACHT,NB-ARC,
Dca009118,Dca009119	DUF247,	DUF247,
Dca009167,Dca009168	EF-hand_6,EF-hand_7,EF-hand_5,EF-hand_8,EF-hand_1,	EF-hand_1,EF-hand_8,EF-hand_6,EF-hand_7,EF-hand_5,
Dca009217,Dca009218
Dca009218,Dca009219
Dca009320,Dca009321	3Beta_HSD,NAD_binding_10,Epimerase,NAD_binding_4,	Polysacc_synt_2,3Beta_HSD,NAD_binding_10,NmrA,Epimerase,adh_short,NAD_binding_4,KR,
Dca009358,Dca009359	XS,XH,	XH,zf-XS,XS,
Dca009465,Dca009466	Longin,	Synaptobrevin,Longin,
Dca009495,Dca009496	ubiquitin,	ubiquitin,
Dca009602,Dca009603
Dca009664,Dca009665	DUF563,	DUF563,
Dca009695,Dca009696	UDPGT,
Dca009696,Dca009697		UDPGT,
Dca009697,Dca009698	UDPGT,	UDPGT,
Dca009713,Dca009714	Mem_trans,	Mem_trans,
Dca009760,Dca009761	MtN3_slv,	MtN3_slv,
Dca009763,Dca009764
Dca009772,Dca009773	RVT_3,
Dca009773,Dca009774
Dca009833,Dca009834	AP2,	AP2,
Dca009857,Dca009858	AP2,	AP2,
Dca009898,Dca009899	Myb_DNA-binding,Myb_CC_LHEQLE,	Myb_DNA-binding,Myb_CC_LHEQLE,
Dca009953,Dca009954	B_lectin,	B_lectin,
Dca010002,Dca010003
Dca010036,Dca010037	Cyt-b5,FA_desaturase,	Cyt-b5,
Dca010048,Dca010049	Lipase_GDSL,	Lipase_GDSL,
Dca010049,Dca010050	Lipase_GDSL,	Lipase_GDSL,
Dca010080,Dca010081		zf-RING_2,zf-C3HC4,zf-C3HC4_2,
Dca010088,Dca010089	B3,	B3,
Dca010089,Dca010090	B3,	B3,
Dca010118,Dca010119	Ank,Ank_2,Ank_3,Ank_5,Ank_4,	Ank_2,Ank_3,Ank_4,Ank,Ank_5,
Dca010126,Dca010127
Dca010151,Dca010152	Abhydrolase_1,Abhydrolase_6,Abhydrolase_5,	Abhydrolase_5,Abhydrolase_6,Abhydrolase_1,
Dca010152,Dca010153	Abhydrolase_5,Abhydrolase_6,Abhydrolase_1,	Abhydrolase_1,Abhydrolase_5,Abhydrolase_6,
Dca010155,Dca010156		TGT,
Dca010185,Dca010186	Inhibitor_I9,Peptidase_S8,	Peptidase_S8,
Dca010223,Dca010224	zf-C3HC4_3,zf-RING_5,zf-C3HC4_2,zf-rbx1,zf-C3HC4,zf-RING_2,zf-Apc11,	zf-RING_2,zf-rbx1,zf-C3HC4_3,zf-C3HC4_2,zf-C3HC4,zf-RING_5,zf-Apc11,
Dca010268,Dca010269	HATPase_c,GAF_3,GAF,HisKA,	HATPase_c,HisKA,
Dca010405,Dca010406	LEA_1,	LEA_1,
Dca010408,Dca010409	LEA_1,	LEA_1,
Dca010438,Dca010439	DUF3774,	DUF3774,
Dca010441,Dca010442	DUF3774,	DUF3774,
Dca010442,Dca010443	DUF3774,	DUF3774,
Dca010443,Dca010444	DUF3774,	DUF3774,
Dca010531,Dca010532	WEMBL,
Dca010541,Dca010542	DUF740,	DUF740,
Dca010557,Dca010558	peroxidase,	peroxidase,
Dca010560,Dca010561	LRR_1,LRR_8,LRR_7,	LRR_8,LRR_1,
Dca010573,Dca010574		DPBB_1,
Dca010583,Dca010584	Pkinase_Tyr,Pkinase,	Pkinase,GUB_WAK_bind,Pkinase_Tyr,
Dca010598,Dca010599	Beta_helix,Pec_lyase_C,	Pec_lyase_C,
Dca010624,Dca010625	RVT_1,
Dca010635,Dca010636	Fer2,	Fer2,
Dca010678,Dca010679
Dca010679,Dca010680
Dca010680,Dca010681
Dca010681,Dca010682
Dca010736,Dca010737	AP2,
Dca010737,Dca010738		AP2,
Dca010825,Dca010826	zf-C2H2_6,	zf-C2H2_6,
Dca010848,Dca010849	Glyco_hydro_3_C,Glyco_hydro_3,	Glyco_hydro_3_C,Glyco_hydro_3,
Dca010899,Dca010900
Dca010900,Dca010901
Dca010901,Dca010902
Dca010902,Dca010903
Dca010903,Dca010904
Dca010904,Dca010905		F-box,
Dca010906,Dca010907		CorA,
Dca010993,Dca010994		Abhydrolase_1,Abhydrolase_5,Abhydrolase_6,
Dca010994,Dca010995	Abhydrolase_1,Abhydrolase_5,Abhydrolase_6,	Abhydrolase_6,
Dca011051,Dca011052	RVT_1,	RVT_1,
Dca011072,Dca011073	Cu-oxidase_2,Cu-oxidase_3,Cu-oxidase,	Cu-oxidase_3,Cu-oxidase,Cu-oxidase_2,
Dca011080,Dca011081	CRAL_TRIO_2,CRAL_TRIO,	CRAL_TRIO_2,CRAL_TRIO,
Dca011137,Dca011138	NB-ARC,	NB-ARC,
Dca011138,Dca011139	NB-ARC,	NB-ARC,
Dca011217,Dca011218
Dca011224,Dca011225	CBFD_NFYB_HMF,Histone,	CBFD_NFYB_HMF,Histone,
Dca011272,Dca011273	PQ-loop,	PQ-loop,
Dca011278,Dca011279
Dca011286,Dca011287	SEO_C,SEO_N,	SEO_N,
Dca011303,Dca011304	Ribosomal_L34e,	Ribosomal_L34e,
Dca011347,Dca011348		DUF688,
Dca011353,Dca011354	PSK,	PSK,
Dca011419,Dca011420	GST_C_2,GST_C,GST_C_3,	GST_C,
Dca011470,Dca011471	Glyco_hydro_18,	Glyco_hydro_18,
Dca011487,Dca011488	Cystatin,	Cystatin,
Dca011488,Dca011489	Cystatin,	Cystatin,
Dca011489,Dca011490	Cystatin,	Cystatin,
Dca011521,Dca011522	p450,	p450,
Dca011522,Dca011523	p450,	p450,
Dca011548,Dca011549
Dca011552,Dca011553
Dca011595,Dca011596	Senescence_reg,	Senescence_reg,
Dca011613,Dca011614	PRONE,	PRONE,
Dca011648,Dca011649	RWP-RK,	RWP-RK,
Dca011655,Dca011656	HSP20,	HSP20,
Dca011687,Dca011688	LpxB,
Dca011691,Dca011692
Dca011717,Dca011718	Methyltransf_2,Dimerisation,	Dimerisation,
Dca011720,Dca011721	NHL,	NHL,
Dca011772,Dca011773	S1-P1_nuclease,	S1-P1_nuclease,
Dca011806,Dca011807	Ribosomal_S24e,	Ribosomal_S24e,
Dca011821,Dca011822	Transferase,	Transferase,
Dca011822,Dca011823	Transferase,	Transferase,
Dca011823,Dca011824	Transferase,	Transferase,
Dca011848,Dca011849
Dca011869,Dca011870	CBM_4_9,	CBM_4_9,
Dca011878,Dca011879	C1_2,	C1_2,
Dca011896,Dca011897	E1-E2_ATPase,	Hydrolase,HAD,Hydrolase_like2,E1-E2_ATPase,
Dca011935,Dca011936	RRM_6,RRM_1,RRM_5,RRM_3,	RRM_5,RRM_1,RRM_3,RRM_6,
Dca011973,Dca011974	Calmodulin_bind,	Calmodulin_bind,
Dca011975,Dca011976	DUF3511,	DUF3511,
Dca011985,Dca011986	PMEI,Pectinesterase,	PMEI,Pectinesterase,
Dca012058,Dca012059	Lipase_3,DUF2974,	Lipase_3,
Dca012105,Dca012106	zf-RING_2,zf-C3HC4,zf-RING_3,zf-C3HC4_2,
Dca012113,Dca012114	Ribosomal_L7Ae,	Ribosomal_L7Ae,
Dca012116,Dca012117	Cellulose_synt,	Cellulose_synt,
Dca012117,Dca012118	Cellulose_synt,	Cellulose_synt,
Dca012118,Dca012119	Cellulose_synt,	Cellulose_synt,
Dca012126,Dca012127	LigB,	LigB,
Dca012157,Dca012158	CAF1,	CAF1,
Dca012227,Dca012228	Glyco_hydro_1,	Glyco_hydro_1,
Dca012245,Dca012246	Malectin,Pkinase,Pkinase_Tyr,	Pkinase_Tyr,Pkinase,Malectin,
Dca012255,Dca012256	Glyco_hydro_3,	Glyco_hydro_3,Glyco_hydro_3_C,
Dca012270,Dca012271
Dca012274,Dca012275
Dca012298,Dca012299	FAD_binding_2,FAD_binding_3,Pyr_redox_2,Thi4,FMO-like,Pyr_redox_3,DAO,NAD_binding_8,HI0933_like,	HI0933_like,FMO-like,Thi4,K_oxygenase,Pyr_redox_3,DAO,Pyr_redox_2,FAD_binding_2,FAD_binding_3,NAD_binding_8,
Dca012319,Dca012320	Pkinase_Tyr,Pkinase,Stress-antifung,	Pkinase,Pkinase_Tyr,Stress-antifung,
Dca012351,Dca012352	Glyco_transf_8,
Dca012395,Dca012396	NAM,	NAM,
Dca012505,Dca012506
Dca012513,Dca012514	AAA_2,AAA,AAA_5,RuvB_N,	AAA_2,RuvB_N,AAA_5,AAA,
Dca012517,Dca012518
Dca012518,Dca012519
Dca012538,Dca012539	Pkinase_Tyr,Pkinase,	Pkinase,Pkinase_Tyr,
Dca012539,Dca012540	Pkinase,Pkinase_Tyr,	Pkinase_Tyr,Pkinase,
Dca012633,Dca012634	UDPGT,	UDPGT,
Dca012634,Dca012635	UDPGT,	UDPGT,
Dca012635,Dca012636	UDPGT,	UDPGT,
Dca012636,Dca012637	UDPGT,	UDPGT,
Dca012676,Dca012677	Pkinase,Pkinase_Tyr,Usp,	Pkinase_Tyr,Usp,U-box,Pkinase,
Dca012680,Dca012681	FA_FANCE,	FA_FANCE,
Dca012718,Dca012719	B12D,	B12D,
Dca012754,Dca012755	Phi_1,	Phi_1,
Dca012771,Dca012772	MIP,	MIP,
Dca012772,Dca012773	MIP,	MIP,
Dca012802,Dca012803	WIYLD,
Dca012803,Dca012804		WIYLD,
Dca012820,Dca012821	HSP20,	HSP20,
Dca012841,Dca012842	DUF1070,	DUF1070,
Dca012842,Dca012843	DUF1070,	DUF1070,
Dca012843,Dca012844	DUF1070,	DUF1070,
Dca012844,Dca012845	DUF1070,	DUF1070,
Dca012845,Dca012846	DUF1070,	DUF1070,
Dca012846,Dca012847	DUF1070,	DUF1070,
Dca012847,Dca012848	DUF1070,	DUF1070,
Dca012848,Dca012849	DUF1070,	DUF1070,
Dca012849,Dca012850	DUF1070,	DUF1070,
Dca012850,Dca012851	DUF1070,	DUF1070,
Dca012851,Dca012852	DUF1070,	DUF1070,
Dca012852,Dca012853	DUF1070,	DUF1070,
Dca012853,Dca012854	DUF1070,	DUF1070,
Dca012888,Dca012889
Dca012893,Dca012894	PP1,Cystatin,	Cystatin,
Dca012894,Dca012895	Cystatin,	PP1,
Dca012918,Dca012919	Glyco_hydro_1,	Glyco_hydro_1,
Dca012931,Dca012932	Sugar_tr,MFS_1,	Sugar_tr,MFS_1,
Dca012972,Dca012973	OST-HTH,	RRM_1,OST-HTH,RRM_6,
Dca013041,Dca013042	Pirin_C,Pirin,	Pirin_C,Pirin,
Dca013042,Dca013043	Pirin_C,Pirin,	Cupin_2,Pirin,Pirin_C,
Dca013060,Dca013061	Peptidase_M1,	Peptidase_M1,Peptidase_MA_2,ERAP1_C,
Dca013083,Dca013084	B_lectin,	B_lectin,
Dca013089,Dca013090	TPT,	TPT,
Dca013106,Dca013107	RRM_5,RRM_6,RRM_1,	RRM_6,RRM_1,
Dca013107,Dca013108	RRM_6,RRM_1,	RRM_6,RRM_1,
Dca013116,Dca013117	RRM_1,RRM_6,RRM_5,	RRM_6,RRM_5,RRM_1,
Dca013237,Dca013238	PTR2,	MFS_1,PTR2,
Dca013295,Dca013296	zf-C3HC4_3,	zf-C3HC4_3,
Dca013324,Dca013325		NB-ARC,NACHT,
Dca013329,Dca013330	CitMHS,	ArsB,CitMHS,
Dca013348,Dca013349	zf-C2H2_6,
Dca013362,Dca013363	zf-met,
Dca013363,Dca013364		zf-C2H2_jaz,zf-met,
Dca013426,Dca013427	Glyco_trans_2_3,Glycos_transf_2,Glyco_transf_21,Glyco_tranf_2_3,
Dca013464,Dca013465	RNA_POL_M_15KD,	RNA_POL_M_15KD,
Dca013470,Dca013471	Ammonium_transp,	Ammonium_transp,
Dca013500,Dca013501	Tryp_alpha_amyl,LTP_2,Hydrophob_seed,	Hydrophob_seed,Tryp_alpha_amyl,
Dca013553,Dca013554	Metallophos,	Metallophos,
Dca013566,Dca013567	ADH_zinc_N,ADH_zinc_N_2,ADH_N,	ADH_zinc_N,ADH_zinc_N_2,ADH_N,
Dca013567,Dca013568	ADH_zinc_N,ADH_zinc_N_2,ADH_N,	ADH_zinc_N,
Dca013610,Dca013611	Tub_2,	Tub_2,
Dca013617,Dca013618	p450,	p450,
Dca013624,Dca013625	DUF4283,	DUF4283,
Dca013630,Dca013631	DUF2431,	DUF2431,
Dca013631,Dca013632	DUF2431,	DUF2431,
Dca013632,Dca013633	DUF2431,	DUF2431,
Dca013642,Dca013643	MFS_1,Sugar_tr,	Sugar_tr,MFS_1,
Dca013649,Dca013650	DUF588,	DUF588,
Dca013666,Dca013667	EF-hand_6,EF-hand_1,EF-hand_5,EF-hand_7,EF-hand_8,	EF-hand_5,EF-hand_8,EF-hand_7,EF-hand_1,EF-hand_6,
Dca013863,Dca013864	Mur_ligase_M,Mur_ligase_C,	Mur_ligase,Mur_ligase_C,Mur_ligase_M,
Dca013877,Dca013878	Med26,	Med26,
Dca013896,Dca013897	2014-3-3,	2014-3-3,
Dca013897,Dca013898	2014-3-3,	2014-3-3,
Dca013931,Dca013932
Dca014145,Dca014146	AAA,AAA_assoc,	AAA,AAA_assoc,
Dca014240,Dca014241	NAM,	NAM,
Dca014259,Dca014260		LysM,
Dca014272,Dca014273	Pyr_redox_2,Pyr_redox,	Pyr_redox,Pyr_redox_2,
Dca014279,Dca014280		PEMT,ICMT,
Dca014348,Dca014349	DUF4228,	DUF4228,
Dca014359,Dca014360
Dca014376,Dca014377	Steroid_dh,	Steroid_dh,
Dca014386,Dca014387	Stress-antifung,	Stress-antifung,
Dca014411,Dca014412		B3,
Dca014433,Dca014434	Mpv17_PMP22,
Dca014454,Dca014455		B_lectin,S_locus_glycop,PAN_2,PAN_1,
Dca014481,Dca014482	p450,	p450,
Dca014499,Dca014500	Med26,
Dca014500,Dca014501		Med26,
Dca014501,Dca014502	Med26,	Med26,
Dca014502,Dca014503	Med26,	Med26,
Dca014510,Dca014511
Dca014511,Dca014512
Dca014513,Dca014514
Dca014546,Dca014547	Patched,WD40,	Rav1p_C,WD40,
Dca014557,Dca014558	LTP_2,Hydrophob_seed,	Hydrophob_seed,Tryp_alpha_amyl,LTP_2,
Dca014688,Dca014689	DNA_pol_A_exo1,	DNA_pol_A_exo1,
Dca014697,Dca014698	peroxidase,	peroxidase,
Dca014698,Dca014699	peroxidase,	peroxidase,
Dca014749,Dca014750	LTP_2,Tryp_alpha_amyl,	LTP_2,Tryp_alpha_amyl,
Dca014752,Dca014753	p450,	p450,
Dca014762,Dca014763
Dca014787,Dca014788	ALMT,FUSC_2,	ALMT,
Dca014789,Dca014790	NACHT,NB-ARC,	NACHT,NB-ARC,
Dca014883,Dca014884	Dabb,	Dabb,
Dca014899,Dca014900	PWWP,
Dca014921,Dca014922	Terpene_synth,Terpene_synth_C,	Terpene_synth_C,
Dca014991,Dca014992		PEP_mutase,
Dca015075,Dca015076
Dca015082,Dca015083	CAF1,	CAF1,
Dca015094,Dca015095	NB-ARC,	NB-ARC,
Dca015113,Dca015114		DUF3741,DUF4378,
Dca015134,Dca015135	RPE65,	RPE65,
Dca015148,Dca015149
Dca015161,Dca015162		SPC22,
Dca015254,Dca015255	Cupin_1,	Cupin_1,
Dca015255,Dca015256	Cupin_1,	Cupin_1,Cupin_2,
Dca015317,Dca015318	Auxin_inducible,	Auxin_inducible,
Dca015389,Dca015390	mTERF,	mTERF,
Dca015429,Dca015430
Dca015461,Dca015462	Asp,TAXi_N,TAXi_C,	Asp,TAXi_N,TAXi_C,
Dca015505,Dca015506	B_lectin,	B_lectin,
Dca015507,Dca015508	Abhydrolase_6,Abhydrolase_5,Abhydrolase_1,	Abhydrolase_1,Abhydrolase_5,Abhydrolase_6,
Dca015508,Dca015509	Abhydrolase_1,Abhydrolase_5,Abhydrolase_6,	Abhydrolase_6,Abhydrolase_1,Abhydrolase_5,
Dca015535,Dca015536	PPR_3,PPR_2,PPR,PPR_1,	PPR_1,PPR_3,PPR_2,PPR,
Dca015560,Dca015561	LRR_1,LRRNT_2,LRR_8,LRR_4,	LRR_8,LRRNT_2,LRR_1,
Dca015594,Dca015595	Lipase_GDSL,	Lipase_GDSL,
Dca015627,Dca015628
Dca015745,Dca015746		DUF594,DUF4220,
Dca015761,Dca015762	RRM_6,RRM_1,	OST-HTH,RRM_1,RRM_6,
Dca015786,Dca015787	Cpn60_TCP1,FYVE,
Dca015789,Dca015790	Exostosin,	Exostosin,
Dca015794,Dca015795	Glyco_hydro_16,XET_C,	Glyco_hydro_16,
Dca015817,Dca015818	DUF2431,	DUF2431,
Dca015818,Dca015819	DUF2431,	DUF2431,
Dca015844,Dca015845	Kdo,Rio2_N,NAD_binding_10,3Beta_HSD,Epimerase,RIO1,NmrA,	Epimerase,adh_short,NmrA,NAD_binding_10,NAD_binding_4,KR,3Beta_HSD,
Dca015851,Dca015852	CAF1,	CAF1,
Dca015869,Dca015870	B3,	B3,
Dca015880,Dca015881	MFS_1,Sugar_tr,	MFS_1,Sugar_tr,
Dca015936,Dca015937	ABC_membrane,ABC_tran,	ABC_membrane,ABC_tran,
Dca015938,Dca015939	Peptidase_S8,Inhibitor_I9,	Peptidase_S8,Inhibitor_I9,
Dca015939,Dca015940	Peptidase_S8,Inhibitor_I9,	Peptidase_S8,Inhibitor_I9,
Dca015946,Dca015947	Aldo_ket_red,	Aldo_ket_red,
Dca016095,Dca016096		Cu-oxidase_2,Cu-oxidase_3,Cu-oxidase,
Dca016137,Dca016138	Ribosomal_60s,	Ribosomal_60s,
Dca016172,Dca016173	2014-3-3,	2014-3-3,
Dca016198,Dca016199	SRF-TF,	SRF-TF,
Dca016214,Dca016215	AP2,	AP2,
Dca016224,Dca016225	zf-C3HC4,zf-RING_2,zf-C3HC4_3,zf-C3HC4_2,zf-rbx1,	zf-RING_2,zf-C3HC4,zf-C3HC4_2,zf-rbx1,zf-C3HC4_3,
Dca016277,Dca016278	DUF1070,	DUF1070,
Dca016278,Dca016279	DUF1070,	DUF1070,
Dca016282,Dca016283
Dca016294,Dca016295	TPR_1,
Dca016295,Dca016296
Dca016313,Dca016314	Ion_trans_2,Ion_trans,	Ion_trans,Ion_trans_2,
Dca016391,Dca016392	La,	RRM_1,PAM2,La,RRM_6,RRM_5,
Dca016447,Dca016448	2OG-FeII_Oxy_2,2OG-FeII_Oxy,	2OG-FeII_Oxy,2OG-FeII_Oxy_2,
Dca016448,Dca016449	2OG-FeII_Oxy,2OG-FeII_Oxy_2,
Dca016449,Dca016450		2OG-FeII_Oxy_2,2OG-FeII_Oxy,
Dca016450,Dca016451	2OG-FeII_Oxy_2,2OG-FeII_Oxy,	2OG-FeII_Oxy,2OG-FeII_Oxy_2,
Dca016451,Dca016452	2OG-FeII_Oxy,2OG-FeII_Oxy_2,	2OG-FeII_Oxy_2,2OG-FeII_Oxy,
Dca016456,Dca016457	O-FucT,	O-FucT,
Dca016471,Dca016472	Beta_helix,Pec_lyase_C,	Pec_lyase_C,
Dca016486,Dca016487	EamA,	EamA,
Dca016491,Dca016492	EamA,	EamA,
Dca016504,Dca016505	Cytochrom_B561,	Cytochrom_B561,
Dca016587,Dca016588	Bet_v_1,	Bet_v_1,Polyketide_cyc2,
Dca016588,Dca016589	Bet_v_1,Polyketide_cyc2,	Polyketide_cyc2,Bet_v_1,
Dca016621,Dca016622
Dca016622,Dca016623
Dca016623,Dca016624
Dca016653,Dca016654	Aldedh,	Aldedh,
Dca016717,Dca016718	zf-C2H2_6,	zf-C2H2_2,zf-C2H2_6,
Dca016730,Dca016731	K-box,SRF-TF,	SRF-TF,
Dca016739,Dca016740	Auxin_inducible,	Auxin_inducible,
Dca016762,Dca016763
Dca016764,Dca016765	Inhibitor_I9,	PA,Peptidase_S8,Inhibitor_I9,
Dca016765,Dca016766	PA,Peptidase_S8,Inhibitor_I9,	PA,Peptidase_S8,
Dca016767,Dca016768	Inhibitor_I9,	Inhibitor_I9,
Dca016770,Dca016771	Peptidase_S8,	Inhibitor_I9,PA,Peptidase_S8,
Dca016771,Dca016772	Inhibitor_I9,PA,Peptidase_S8,	Peptidase_S8,Inhibitor_I9,
Dca016774,Dca016775	Cupin_2,Cupin_1,	Cupin_1,Cupin_2,
Dca016793,Dca016794	MtN3_slv,	MtN3_slv,
Dca016827,Dca016828	DUF1639,	DUF1639,
Dca016910,Dca016911		Pollen_Ole_e_I,
Dca016941,Dca016942	LRR_8,LRR_6,LRR_4,LRR_1,LRRNT_2,	Pkinase_Tyr,LRR_8,LRR_1,LRR_4,Pkinase,LRR_6,LRRNT_2,
Dca016950,Dca016951	PPR,PPR_3,PPR_1,PPR_2,	PPR_2,PPR,PPR_1,PPR_3,
Dca016964,Dca016965	zf-RanBP,	zf-RanBP,
Dca016979,Dca016980		NB-ARC,
Dca016999,Dca017000	Pkinase,Pkinase_Tyr,	Pkinase,Pkinase_Tyr,Kinase-like,
Dca017001,Dca017002	Glyco_hydro_19,	Glyco_hydro_19,Chitin_bind_1,
Dca017002,Dca017003	Glyco_hydro_19,Chitin_bind_1,	Chitin_bind_1,Glyco_hydro_19,
Dca017013,Dca017014	DUF2985,PLAC8,	DUF2985,PLAC8,
Dca017039,Dca017040
Dca017057,Dca017058	CCT_2,tify,	CCT_2,tify,
Dca017107,Dca017108	ANF_receptor,Peripla_BP_6,Lig_chan,SBP_bac_3,	Lig_chan,SBP_bac_3,
Dca017110,Dca017111	Pkinase,Pkinase_Tyr,Kinase-like,	Pkinase,Pkinase_Tyr,
Dca017124,Dca017125	LTP_2,Tryp_alpha_amyl,	LTP_2,Tryp_alpha_amyl,
Dca017149,Dca017150	Histone,CBFD_NFYB_HMF,	Histone,CBFD_NFYB_HMF,
Dca017150,Dca017151	Histone,CBFD_NFYB_HMF,
Dca017152,Dca017153	CBFD_NFYB_HMF,Histone,	CBFD_NFYB_HMF,Histone,
Dca017153,Dca017154	CBFD_NFYB_HMF,Histone,	CBFD_NFYB_HMF,Histone,
Dca017196,Dca017197
Dca017212,Dca017213	Mem_trans,	Mem_trans,
Dca017222,Dca017223	LuxC,Aldedh,	Aldedh,
Dca017245,Dca017246	Terpene_synth_C,	Terpene_synth,Terpene_synth_C,
Dca017269,Dca017270	UDPGT,	UDPGT,
Dca017270,Dca017271	UDPGT,	UDPGT,
Dca017271,Dca017272	UDPGT,	UDPGT,
Dca017278,Dca017279		JmjN,
Dca017310,Dca017311	RVT_1,	RVT_1,
Dca017437,Dca017438	HlyIII,	HlyIII,
Dca017438,Dca017439	HlyIII,
Dca017439,Dca017440		HlyIII,
Dca017456,Dca017457	Utp11,	Utp11,
Dca017474,Dca017475
Dca017480,Dca017481	UDPGT,	UDPGT,
Dca017481,Dca017482	UDPGT,	UDPGT,
Dca017500,Dca017501	zf-met,	zf-met,zf-C2H2_2,
Dca017510,Dca017511	HSP20,
Dca017644,Dca017645	ChlI,AAA_2,AAA_5,LON,Lon_C,AAA,
Dca017666,Dca017667	UDPGT,	UDPGT,
Dca017679,Dca017680	rve,	rve,
Dca017684,Dca017685		DUF296,
Dca017715,Dca017716		Rad51,RecA,AAA_25,KaiC,
Dca017731,Dca017732	p450,	p450,
Dca017736,Dca017737	Acetyltransf_8,Acetyltransf_1,Acetyltransf_4,Acetyltransf_3,	Acetyltransf_3,Acetyltransf_1,
Dca017758,Dca017759	LRR_8,LRRNT_2,Pkinase_Tyr,Pkinase,LRR_1,	LRRNT_2,LRR_1,Pkinase,Pkinase_Tyr,LRR_8,
Dca017868,Dca017869	MFS_1,PTR2,	PTR2,
Dca017872,Dca017873	Annexin,	Annexin,
Dca017920,Dca017921
Dca017929,Dca017930	AAA_14,AAA_22,NB-ARC,	LRR_1,AAA_22,NB-ARC,
Dca017952,Dca017953	PAN_2,Pkinase_Tyr,B_lectin,Pkinase,S_locus_glycop,	DUF3403,PAN_2,B_lectin,S_locus_glycop,
Dca017953,Dca017954	DUF3403,PAN_2,B_lectin,S_locus_glycop,	DUF3403,S_locus_glycop,B_lectin,PAN_2,Pkinase_Tyr,Pkinase,
Dca017954,Dca017955	DUF3403,S_locus_glycop,B_lectin,PAN_2,Pkinase_Tyr,Pkinase,	S_locus_glycop,PAN_2,DUF3403,Pkinase,Pkinase_Tyr,B_lectin,
Dca017957,Dca017958	Pkinase,Pkinase_Tyr,DUF3403,	S_locus_glycop,Pkinase,PAN_2,B_lectin,DUF3403,Pkinase_Tyr,
Dca017958,Dca017959	S_locus_glycop,Pkinase,PAN_2,B_lectin,DUF3403,Pkinase_Tyr,	Pkinase,DUF3403,Pkinase_Tyr,
Dca017963,Dca017964	Pollen_allerg_1,	DPBB_1,Pollen_allerg_1,
Dca018077,Dca018078	zf-RVT,RVT_1,
Dca018101,Dca018102	Peptidase_S8,PA,	Peptidase_S8,
Dca018112,Dca018113	Malectin_like,Pkinase,LRR_1,Pkinase_Tyr,Malectin,	Malectin,Pkinase_Tyr,Pkinase,
Dca018146,Dca018147	AP2,	AP2,
Dca018177,Dca018178		SprT-like,
Dca018254,Dca018255	DUF4220,DUF594,	DUF594,DUF4220,
Dca018256,Dca018257	RNA_pol_Rpb4,	RNA_pol_Rpb4,
Dca018257,Dca018258	RNA_pol_Rpb4,	RNA_pol_Rpb4,
Dca018258,Dca018259	RNA_pol_Rpb4,	RNA_pol_Rpb4,
Dca018259,Dca018260	RNA_pol_Rpb4,	RNA_pol_Rpb4,
Dca018274,Dca018275	PLAT,Lipoxygenase,	Lipoxygenase,PLAT,
Dca018306,Dca018307	zf-rbx1,zf-RING_2,zf-C3HC4_2,zf-C3HC4,	zf-RING_5,zf-rbx1,zf-RING_2,zf-C3HC4_2,zf-Apc11,zf-C3HC4_3,zf-C3HC4,
Dca018322,Dca018323	TAXi_C,	Asp,TAXi_C,
Dca018344,Dca018345
Dca018345,Dca018346
Dca018382,Dca018383
Dca018410,Dca018411	zf-C3HC4,zf-rbx1,zf-RING_2,	zf-rbx1,zf-C3HC4,zf-Apc11,zf-RING_2,
Dca018411,Dca018412	zf-rbx1,zf-C3HC4,zf-Apc11,zf-RING_2,
Dca018422,Dca018423	AP2,	AP2,
Dca018447,Dca018448	LRRNT_2,LRR_6,LRR_1,	LRR_6,LRR_1,LRRNT_2,
Dca018462,Dca018463	Pkinase_Tyr,Pkinase,	Pkinase,Stress-antifung,Pkinase_Tyr,
Dca018515,Dca018516
Dca018533,Dca018534		LRR_6,
Dca018534,Dca018535	LRR_6,
Dca018567,Dca018568	zf-RING_2,zf-Apc11,zf-rbx1,zf-C3HC4_2,FANCL_C,zf-C3HC4,zf-C3HC4_3,	zf-RING_2,
Dca018697,Dca018698	Metallophos,	PhoD,Metallophos_2,Metallophos,Metallophos_C,
Dca018717,Dca018718	RNA_pol_Rbc25,	RNA_pol_Rbc25,
Dca018722,Dca018723	Ribosomal_S20p,	Ribosomal_S20p,
Dca018757,Dca018758	FKBP_C,	FKBP_C,
Dca018775,Dca018776	Glyco_hydro_17,	Glyco_hydro_17,
Dca018776,Dca018777	Glyco_hydro_17,	Glyco_hydro_17,
Dca018777,Dca018778	Glyco_hydro_17,	Glyco_hydro_17,
Dca018781,Dca018782	PCI,	eIF3_N,
Dca018809,Dca018810	AIG1,MMR_HSR1,	MMR_HSR1,AIG1,
Dca018810,Dca018811	MMR_HSR1,AIG1,	AIG1,MMR_HSR1,
Dca018832,Dca018833	PAR1,	PAR1,
Dca018847,Dca018848	UBN2_2,UBN2,	gag_pre-integrs,
Dca018853,Dca018854	Tyrosinase,	PPO1_DWL,PPO1_KFDV,Tyrosinase,
Dca018858,Dca018859	PBP,	PBP,
Dca018867,Dca018868	DUF868,	DUF868,
Dca018920,Dca018921	F-box,	F-box,
Dca018921,Dca018922	F-box,
Dca018933,Dca018934	ELMO_CED12,	ELMO_CED12,
Dca018935,Dca018936	NAM,	NAM,
Dca018939,Dca018940		RVT_3,
Dca018965,Dca018966
Dca018975,Dca018976	DUF966,	DUF966,
Dca018976,Dca018977	DUF966,	DUF966,
Dca018986,Dca018987
Dca019021,Dca019022	Glyco_hydro_19,	Glyco_hydro_19,
Dca019022,Dca019023	Glyco_hydro_19,	Glyco_hydro_19,
Dca019033,Dca019034	Methyltransf_2,Dimerisation,	Dimerisation,
Dca019036,Dca019037	Methyltransf_2,Dimerisation,	Methyltransf_2,
Dca019073,Dca019074	Ribosomal_L31e,	Ribosomal_L31e,
Dca019152,Dca019153	HSP70,
Dca019153,Dca019154		HSP70,
Dca019154,Dca019155	HSP70,	HSP70,
Dca019194,Dca019195	Arm,U-box,
Dca019204,Dca019205	SRF-TF,	SRF-TF,
Dca019208,Dca019209	UDPGT,	UDPGT,
Dca019222,Dca019223	ADH_N,	ADH_N,
Dca019223,Dca019224	ADH_N,	ADH_zinc_N,ADH_N,ADH_zinc_N_2,
Dca019232,Dca019233	Cellulase,	Cellulase-like,Cellulase,
Dca019246,Dca019247
Dca019247,Dca019248
Dca019339,Dca019340	Terpene_synth,	Terpene_synth,Terpene_synth_C,
Dca019343,Dca019344	Terpene_synth,Terpene_synth_C,
Dca019381,Dca019382
Dca019487,Dca019488	2OG-FeII_Oxy,DIOX_N,	DIOX_N,2OG-FeII_Oxy,
Dca019491,Dca019492
Dca019585,Dca019586	Mem_trans,	Mem_trans,
Dca019616,Dca019617	DUF674,	DUF674,
Dca019663,Dca019664	2OG-FeII_Oxy,DIOX_N,	2OG-FeII_Oxy,
Dca019666,Dca019667	2OG-FeII_Oxy,DIOX_N,	2OG-FeII_Oxy,DIOX_N,
Dca019676,Dca019677	LEA_2,	LEA_2,
Dca019679,Dca019680	p450,	p450,
Dca019761,Dca019762
Dca019771,Dca019772	ClpB_D2-small,	ClpB_D2-small,
Dca019772,Dca019773	ClpB_D2-small,
Dca019799,Dca019800	DUF674,	DUF674,
Dca019800,Dca019801	DUF674,	DUF674,
Dca019801,Dca019802	DUF674,	DUF674,
Dca019802,Dca019803	DUF674,	DUF674,
Dca019803,Dca019804	DUF674,	DUF674,
Dca019820,Dca019821	BBE,FAD_binding_4,	BBE,FAD_binding_4,
Dca019821,Dca019822	BBE,FAD_binding_4,	BBE,FAD_binding_4,
Dca019882,Dca019883	DUF4228,	DUF4228,
Dca019925,Dca019926	2OG-FeII_Oxy_2,	2OG-FeII_Oxy_2,
Dca019962,Dca019963	Pkinase,LRR_7,LRR_1,LRRNT_2,LRR_8,Pkinase_Tyr,LRR_4,LRR_6,	LRR_8,LRR_1,Pkinase,LRRNT_2,Pkinase_Tyr,LRR_6,
Dca019994,Dca019995		zf-RING_2,zf-rbx1,
Dca019995,Dca019996	zf-RING_2,zf-rbx1,	zf-C3HC4,zf-rbx1,zf-C3HC4_3,zf-RING_2,zf-C3HC4_2,
Dca019998,Dca019999	zf-rbx1,zf-RING_2,zf-C3HC4_3,zf-C3HC4,zf-C3HC4_2,	zf-C3HC4_2,zf-C3HC4,zf-rbx1,zf-RING_2,
Dca020035,Dca020036	Chloroa_b-bind,	Chloroa_b-bind,
Dca020036,Dca020037	Chloroa_b-bind,	Chloroa_b-bind,
Dca020037,Dca020038	Chloroa_b-bind,	Chloroa_b-bind,
Dca020038,Dca020039	Chloroa_b-bind,	Chloroa_b-bind,
Dca020053,Dca020054	LRR_4,NB-ARC,LRR_8,	LRR_1,LRR_8,NB-ARC,LRR_4,
Dca020227,Dca020228	DIOX_N,2OG-FeII_Oxy,	2OG-FeII_Oxy,DIOX_N,
Dca020231,Dca020232	AP2,	AP2,
Dca020237,Dca020238	Chal_sti_synt_N,ACP_syn_III_C,ACP_syn_III,FAE1_CUT1_RppA,Chal_sti_synt_C,	FAE1_CUT1_RppA,Chal_sti_synt_C,ACP_syn_III_C,Chal_sti_synt_N,ACP_syn_III,
Dca020245,Dca020246		Pectinesterase,
Dca020257,Dca020258	MFS_1,Sugar_tr,	MFS_1,Sugar_tr,
Dca020259,Dca020260	DUF674,	DUF674,
Dca020320,Dca020321	PPR_2,PPR_3,DYW_deaminase,PPR,	PPR_3,PPR,
Dca020321,Dca020322	PPR_3,PPR,	DYW_deaminase,PPR,PPR_2,PPR_3,
Dca020322,Dca020323	DYW_deaminase,PPR,PPR_2,PPR_3,	PPR_2,PPR_3,PPR,
Dca020330,Dca020331	Ammonium_transp,	Ammonium_transp,
Dca020378,Dca020379	Metallophos,
Dca020382,Dca020383	Ribosomal_S7,	Ribosomal_S7,
Dca020392,Dca020393	Ank_4,PGG,	PGG,
Dca020397,Dca020398	LEA_1,	LEA_1,
Dca020420,Dca020421	LRR_4,LRR_8,NB-ARC,	NB-ARC,LRR_4,LRR_8,
Dca020421,Dca020422	NB-ARC,LRR_4,LRR_8,	NB-ARC,
Dca020445,Dca020446	Stress-antifung,Pkinase_Tyr,Pkinase,	Pkinase,Pkinase_Tyr,
Dca020446,Dca020447	Pkinase,Pkinase_Tyr,	Stress-antifung,
Dca020447,Dca020448	Stress-antifung,	Stress-antifung,Pkinase,Pkinase_Tyr,
Dca020448,Dca020449	Stress-antifung,Pkinase,Pkinase_Tyr,	Pkinase,Pkinase_Tyr,
Dca020456,Dca020457	peroxidase,	peroxidase,
Dca020571,Dca020572	Abhydrolase_3,COesterase,Abhydrolase_5,	Abhydrolase_5,Abhydrolase_3,COesterase,DUF2424,
Dca020595,Dca020596	Ank_5,PGG,Ank_4,Ank,Ank_2,Ank_3,	Ank_5,Ank_4,Ank,Ank_3,PGG,Ank_2,
Dca020674,Dca020675	p450,	p450,
Dca020752,Dca020753	Gal_Lectin,Glyco_hydro_35,Glyco_hydro_42,
Dca020765,Dca020766	p450,	p450,
Dca020776,Dca020777	DUF793,
Dca020781,Dca020782	DUF4220,DUF594,	DUF594,DUF4220,
Dca020800,Dca020801	zf-Dof,	zf-Dof,
Dca020818,Dca020819
Dca020834,Dca020835	NAD_binding_10,NAD_binding_4,3Beta_HSD,Polysacc_synt_2,Epimerase,	NAD_binding_4,NAD_binding_10,adh_short,NmrA,Epimerase,3Beta_HSD,Polysacc_synt_2,
Dca020862,Dca020863	Ribosomal_S13_N,Ribosomal_S15,	Ribosomal_S15,Ribosomal_S13_N,
Dca020869,Dca020870	Syntaxin,SNARE,	Syntaxin,
Dca020889,Dca020890	Ribosomal_S7,	Ribosomal_S7,
Dca020890,Dca020891	Ribosomal_S7,	Ribosomal_S7,
Dca020999,Dca021000	UDPGT,	UDPGT,
Dca021000,Dca021001	UDPGT,	UDPGT,
Dca021001,Dca021002	UDPGT,	UDPGT,
Dca021002,Dca021003	UDPGT,
Dca021003,Dca021004
Dca021006,Dca021007	UDPGT,
Dca021007,Dca021008		UDPGT,
Dca021008,Dca021009	UDPGT,	UDPGT,
Dca021009,Dca021010	UDPGT,	UDPGT,
Dca021030,Dca021031
Dca021043,Dca021044	UDPGT,	UDPGT,
Dca021044,Dca021045	UDPGT,
Dca021045,Dca021046		UDPGT,
Dca021085,Dca021086	2OG-FeII_Oxy,DIOX_N,	DIOX_N,2OG-FeII_Oxy,
Dca021089,Dca021090	PC-Esterase,	PC-Esterase,PMR5N,
Dca021092,Dca021093	EF-hand_1,EF-hand_6,EF-hand_5,EF-hand_7,EF-hand_8,	EF-hand_7,EF-hand_1,EF-hand_5,EF-hand_8,EF-hand_6,
Dca021104,Dca021105	Aa_trans,Trp_Tyr_perm,	Trp_Tyr_perm,Aa_trans,
Dca021125,Dca021126	p450,	p450,
Dca021126,Dca021127	p450,	p450,
Dca021140,Dca021141	DUF793,
Dca021142,Dca021143
Dca021143,Dca021144
Dca021182,Dca021183	Pkinase_Tyr,Pkinase,Kinase-like,	Pkinase_Tyr,Pkinase,NAF,Kinase-like,
Dca021204,Dca021205	p450,	p450,
Dca021278,Dca021279	LTP_2,	LTP_2,Tryp_alpha_amyl,
Dca021310,Dca021311	DUF679,	DUF679,
Dca021336,Dca021337	Stress-antifung,	Stress-antifung,
Dca021340,Dca021341
Dca021341,Dca021342		NB-ARC,NACHT,
Dca021354,Dca021355	Histone,CBFD_NFYB_HMF,	Histone,
Dca021396,Dca021397	DIOX_N,2OG-FeII_Oxy,	2OG-FeII_Oxy,DIOX_N,
Dca021414,Dca021415	F-box,DUF295,	F-box,DUF295,F-box-like,
Dca021442,Dca021443	OB_NTP_bind,HA2,Helicase_C,DEAD,
Dca021481,Dca021482	Ribosomal_L30_N,Ribosomal_L30,	Ribosomal_L30,Ribosomal_L30_N,
Dca021524,Dca021525	Ank_3,Ank_4,Ank_2,Ank,	DegT_DnrJ_EryC1,Cys_Met_Meta_PP,Aminotran_1_2,Beta_elim_lyase,
Dca021652,Dca021653	ALMT,FUSC_2,
Dca021653,Dca021654		ALMT,FUSC_2,FUSC,
Dca021654,Dca021655	ALMT,FUSC_2,FUSC,	ALMT,FUSC_2,
Dca021744,Dca021745	DUF677,
Dca021762,Dca021763	3HCDH_N,	ECH,3HCDH,3HCDH_N,
Dca021782,Dca021783
Dca021787,Dca021788	zf-C3HC4,zf-rbx1,zf-Apc11,zf-RING_2,	zf-RING_2,zf-C3HC4,zf-rbx1,zf-Apc11,
Dca021832,Dca021833	SRF-TF,	SRF-TF,
Dca021833,Dca021834	SRF-TF,	SRF-TF,
Dca021834,Dca021835	SRF-TF,	SRF-TF,
Dca021844,Dca021845
Dca022001,Dca022002
Dca022011,Dca022012
Dca022012,Dca022013
Dca022029,Dca022030
Dca022041,Dca022042	zf-RING_2,zf-rbx1,zf-C3HC4_3,zf-C3HC4,	zf-rbx1,zf-Apc11,zf-C3HC4,zf-C3HC4_3,zf-RING_2,
Dca022050,Dca022051
Dca022103,Dca022104	DUF674,	DUF674,
Dca022162,Dca022163	PB1,	PB1,
Dca022210,Dca022211	HSP20,	HSP20,
Dca022211,Dca022212	HSP20,	HSP20,
Dca022212,Dca022213	HSP20,	HSP20,
Dca022244,Dca022245	GST_C_3,GST_N_2,GST_C,GST_C_2,	GST_C,GST_C_2,GST_N_2,
Dca022245,Dca022246	GST_C,GST_C_2,GST_N_2,	GST_C,GST_C_3,GST_N_2,GST_C_2,
Dca022246,Dca022247	GST_C,GST_C_3,GST_N_2,GST_C_2,	GST_N_2,GST_C,GST_C_2,
Dca022247,Dca022248	GST_N_2,GST_C,GST_C_2,	GST_C_2,GST_C,GST_N_2,
Dca022281,Dca022282	Epimerase,NAD_binding_10,NmrA,CIA30,
Dca022362,Dca022363	TauD,	TauD,
Dca022387,Dca022388	Senescence_reg,	Senescence_reg,
Dca022407,Dca022408	Kinase-like,Pkinase,Pkinase_Tyr,	Pkinase,Pkinase_Tyr,
Dca022408,Dca022409	Pkinase,Pkinase_Tyr,	Pkinase,Pkinase_Tyr,Kinase-like,
Dca022410,Dca022411	Pkinase_Tyr,Pkinase,	Pkinase_Tyr,Pkinase,
Dca022465,Dca022466	EF-hand_5,EF-hand_4,
Dca022474,Dca022475	Fasciclin,	Fasciclin,
Dca022554,Dca022555	NB-ARC,NACHT,	NACHT,NB-ARC,
Dca022555,Dca022556	NACHT,NB-ARC,	NACHT,NB-ARC,
Dca022583,Dca022584	ADH_zinc_N,ADH_zinc_N_2,ADH_N,	ADH_zinc_N,ADH_N,
Dca022597,Dca022598		Sina,
Dca022640,Dca022641	ResIII,AAA_12,AAA_19,AAA_11,	AAA_12,AAA_19,AAA_11,Viral_helicase1,
Dca022662,Dca022663
Dca022673,Dca022674	AP2,	AP2,
Dca022700,Dca022701
Dca022707,Dca022708	zf-Apc11,zf-RING_2,zf-C3HC4,zf-C3HC4_2,zf-rbx1,zf-C3HC4_3,
Dca022716,Dca022717	Aldo_ket_red,	Aldo_ket_red,
Dca022748,Dca022749		adh_short,KR,
Dca022767,Dca022768	MCM_N,MCM,Mg_chelatase,	MCM_N,
Dca022868,Dca022869	DUF4228,
Dca022879,Dca022880	GST_N,GST_N_2,GST_N_3,
Dca022907,Dca022908	Ovate,	Ovate,
Dca022942,Dca022943	UDPGT,	UDPGT,
Dca022979,Dca022980	DUF868,
Dca022980,Dca022981
Dca022981,Dca022982
Dca022982,Dca022983
Dca022983,Dca022984
Dca022984,Dca022985		DUF868,
Dca022985,Dca022986	DUF868,
Dca022992,Dca022993	LRR_1,NB-ARC,	NB-ARC,LRR_1,
Dca023021,Dca023022	Aminotran_1_2,
Dca023051,Dca023052	p450,	p450,
Dca023068,Dca023069	Myosin_head,
Dca023085,Dca023086	MatE,	MatE,
Dca023089,Dca023090
Dca023094,Dca023095	Copper-bind,	Copper-bind,
Dca023104,Dca023105	Ubiquitin_2,Rad60-SLD,ubiquitin,	Ubiquitin_2,Rad60-SLD,ubiquitin,
Dca023117,Dca023118	DUF760,	DUF760,
Dca023158,Dca023159	MFS_1,Sugar_tr,	Sugar_tr,
Dca023184,Dca023185	Terpene_synth_C,	Terpene_synth_C,Terpene_synth,
Dca023229,Dca023230	Tryp_alpha_amyl,LTP_2,	Tryp_alpha_amyl,LTP_2,
Dca023255,Dca023256	UbiA,
Dca023273,Dca023274	zf-C2H2_6,	zf-C2H2_6,
Dca023274,Dca023275	zf-C2H2_6,	zf-C2H2_6,
Dca023334,Dca023335		DUF868,
Dca023335,Dca023336	DUF868,
Dca023336,Dca023337		DUF868,
Dca023387,Dca023388	NAM,	NAM,
Dca023444,Dca023445	ZF-HD_dimer,	ZF-HD_dimer,
Dca023472,Dca023473	B_lectin,	B_lectin,
Dca023549,Dca023550	Transferase,	Transferase,
Dca023550,Dca023551	Transferase,	Transferase,
Dca023605,Dca023606
Dca023606,Dca023607
Dca023720,Dca023721	p450,	p450,
Dca023733,Dca023734	Lipase_GDSL,	Lipase_GDSL,
Dca023764,Dca023765	Galactosyl_T,DUF4094,	DUF4094,Galactosyl_T,
Dca023801,Dca023802
Dca023844,Dca023845	NMT_C,	NMT,NMT_C,
Dca023888,Dca023889	Glyco_hydro_18,	Glyco_hydro_18,
Dca023915,Dca023916	ATP-synt,
Dca023918,Dca023919	GED,Dynamin_N,Dynamin_M,	GED,Dynamin_N,Dynamin_M,
Dca024001,Dca024002	MtN3_slv,	MtN3_slv,
Dca024040,Dca024041	PD40,	PD40,
Dca024064,Dca024065	Pkinase,Pkinase_Tyr,	S_locus_glycop,Pkinase_Tyr,PAN_2,Pkinase,B_lectin,
Dca024066,Dca024067	EF-hand_8,	EF-hand_8,
Dca024130,Dca024131
Dca024171,Dca024172	B_lectin,	B_lectin,
Dca024172,Dca024173	B_lectin,	B_lectin,
Dca024207,Dca024208	zf-RING_5,zf-C3HC4_3,zf-rbx1,zf-C3HC4,zf-RING_2,zf-C3HC4_2,zf-Apc11,	zf-Apc11,zf-C3HC4_2,zf-C3HC4_3,zf-C3HC4,zf-rbx1,zf-RING_5,zf-RING_2,
Dca024208,Dca024209	zf-Apc11,zf-C3HC4_2,zf-C3HC4_3,zf-C3HC4,zf-rbx1,zf-RING_5,zf-RING_2,	zf-C3HC4_2,zf-RING_2,zf-Apc11,zf-rbx1,zf-C3HC4,
Dca024211,Dca024212	DUF538,	DUF538,
Dca024212,Dca024213	DUF538,	DUF538,
Dca024213,Dca024214	DUF538,	DUF538,
Dca024227,Dca024228	p450,	p450,
Dca024248,Dca024249	Hydrolase_like,Redoxin,NHL,Hydrolase,AhpC-TSA,HAD_2,Thioredoxin_8,	Hydrolase_like,HAD_2,Hydrolase,
Dca024275,Dca024276	Lectin_legB,Pkinase_Tyr,Pkinase,	Pkinase_Tyr,Pkinase,
Dca024276,Dca024277	Pkinase_Tyr,Pkinase,	Pkinase,Lectin_legB,Pkinase_Tyr,
Dca024289,Dca024290	La,	RRM_6,RRM_1,RRM_5,PAM2,
Dca024291,Dca024292	NB-ARC,	NB-ARC,
Dca024305,Dca024306
Dca024312,Dca024313	Copper-bind,	Cupredoxin_1,Copper-bind,
Dca024339,Dca024340	Glyco_trans_2_3,Glyco_tranf_2_3,Cellulose_synt,	Cellulose_synt,Glyco_tranf_2_3,
Dca024442,Dca024443	B_lectin,PAN_2,S_locus_glycop,	PAN_2,S_locus_glycop,B_lectin,
Dca024456,Dca024457	Cupin_2,Cupin_1,	Cupin_1,Cupin_2,
Dca024462,Dca024463	PP2,	PP2,
Dca024471,Dca024472	Usp,	Usp,
Dca024472,Dca024473	Usp,	Usp,
Dca024476,Dca024477
Dca024494,Dca024495	Pkinase_Tyr,Pkinase,	Pkinase_Tyr,Kdo,Pkinase,Kinase-like,
Dca024508,Dca024509
Dca024534,Dca024535
Dca024628,Dca024629	Terpene_synth,
Dca024647,Dca024648	Terpene_synth_C,Terpene_synth,	Terpene_synth_C,Terpene_synth,
Dca024650,Dca024651	AA_permease,AA_permease_2,AA_permease_C,	AA_permease_C,
Dca024706,Dca024707	GST_C,GST_N_3,GST_N_2,GST_N,GST_C_2,	GST_N_3,GST_C,GST_N_2,GST_N,
Dca024707,Dca024708	GST_N_3,GST_C,GST_N_2,GST_N,	GST_C,GST_N_2,GST_C_2,GST_N,GST_N_3,
Dca024708,Dca024709	GST_C,GST_N_2,GST_C_2,GST_N,GST_N_3,	GST_N_3,GST_N,GST_N_2,
Dca024710,Dca024711	GST_C_2,GST_C,	GST_N_3,GST_N,GST_C,GST_N_2,GST_C_2,
Dca024711,Dca024712	GST_N_3,GST_N,GST_C,GST_N_2,GST_C_2,	GST_N,GST_N_3,GST_N_2,
Dca024745,Dca024746	WD40,BCAS3,	Fer4_15,
Dca024780,Dca024781	UDPGT,
Dca024820,Dca024821	ABC_tran,AAA_21,Rad17,	ABC_tran,ABC2_membrane,
Dca024825,Dca024826	Phi_1,	Phi_1,
Dca024827,Dca024828	Phi_1,	Phi_1,
Dca024879,Dca024880	LRR_1,LRR_7,LRR_6,	LRR_1,Pkinase_Tyr,Pkinase,
Dca024881,Dca024882
Dca025018,Dca025019		DUF4283,
Dca025019,Dca025020	DUF4283,
Dca025056,Dca025057	NAD_binding_8,FMO-like,Pyr_redox_3,	Pyr_redox_3,Pyr_redox_2,FMO-like,NAD_binding_8,
Dca025100,Dca025101	OPT,	OPT,
Dca025136,Dca025137	WRKY,	WRKY,
Dca025166,Dca025167
Dca025207,Dca025208
Dca025227,Dca025228	Plus-3,
Dca025282,Dca025283	EF-hand_6,EF-hand_7,EF-hand_5,EF-hand_1,	EF-hand_1,EF-hand_5,EF-hand_6,
Dca025283,Dca025284	EF-hand_1,EF-hand_5,EF-hand_6,	EF-hand_1,EF-hand_5,EF-hand_6,
Dca025284,Dca025285	EF-hand_1,EF-hand_5,EF-hand_6,	EF-hand_1,EF-hand_6,EF-hand_5,
Dca025299,Dca025300	AIG1,MMR_HSR1,	AIG1,
Dca025336,Dca025337	NACHT,NB-ARC,	NB-ARC,
Dca025337,Dca025338	NB-ARC,	NB-ARC,
Dca025351,Dca025352	MtN3_slv,	MtN3_slv,
Dca025406,Dca025407	WD40,
Dca025407,Dca025408		WD40,
Dca025440,Dca025441	ABA_WDS,	ABA_WDS,
Dca025467,Dca025468	NB-ARC,LRR_4,	NB-ARC,LRR_4,LRR_7,LRR_1,AAA_22,LRR_8,
Dca025474,Dca025475	Auxin_inducible,	Auxin_inducible,
Dca025488,Dca025489		DUF295,
Dca025496,Dca025497	UAA,TPT,EmrE,EamA,	TPT,
Dca025546,Dca025547	PK,	PK,
Dca025549,Dca025550	Ank_2,Ank_4,Ank_5,Ank,Ank_3,	Ank,Ank_3,Ank_2,Ank_4,
Dca025573,Dca025574		VIT1,
Dca025582,Dca025583	2OG-FeII_Oxy,	2OG-FeII_Oxy,
Dca025583,Dca025584	2OG-FeII_Oxy,	2OG-FeII_Oxy,
Dca025640,Dca025641	RVT_1,	RVT_1,
Dca025707,Dca025708	zf-C2H2_6,	zf-C2H2_6,
Dca025745,Dca025746
Dca025746,Dca025747
Dca025747,Dca025748
Dca025748,Dca025749
Dca025750,Dca025751		LRRNT_2,LRR_8,LRR_6,LRR_1,Pkinase_Tyr,LRR_4,Pkinase,
Dca025811,Dca025812	Histone,TAF,	TAF,Histone,
Dca025812,Dca025813	TAF,Histone,	Histone,
Dca025889,Dca025890	EF-hand_8,EF-hand_5,EF-hand_6,EF-hand_1,EF-hand_7,	EF-hand_5,EF-hand_6,EF-hand_1,EF-hand_8,EF-hand_7,
Dca025912,Dca025913	DUF1675,
Dca025971,Dca025972	PPR,	DYW_deaminase,PPR_1,PPR_2,PPR_3,PPR,
Dca025974,Dca025975	MMR_HSR1,	MMR_HSR1,
Dca025984,Dca025985	DUF789,	DUF789,
Dca026005,Dca026006	Polysacc_synt_2,NmrA,Epimerase,NAD_binding_4,3Beta_HSD,NAD_binding_10,	adh_short,NAD_binding_10,3Beta_HSD,Polysacc_synt_2,KR,NAD_binding_4,Epimerase,NmrA,
Dca026046,Dca026047	DUF1639,	DUF1639,
Dca026047,Dca026048	DUF1639,	DUF1639,
Dca026065,Dca026066	DUF716,	DUF716,
Dca026071,Dca026072
Dca026171,Dca026172	gag-asp_proteas,	gag-asp_proteas,RVP_2,Asp_protease_2,RVT_1,Asp_protease,
Dca026236,Dca026237	Ank_4,Ank,Ank_2,Ank_3,	Ank_2,Ank_5,Ank_3,Ank,Ank_4,
Dca026241,Dca026242	RbcS,RuBisCO_small,	RuBisCO_small,RbcS,
Dca026251,Dca026252
Dca026262,Dca026263	Pkinase_Tyr,Pkinase,	Pkinase_Tyr,Pkinase,
Dca026279,Dca026280	AIG1,MMR_HSR1,	MMR_HSR1,AIG1,
Dca026285,Dca026286
Dca026358,Dca026359	Terpene_synth,	Terpene_synth,Terpene_synth_C,
Dca026406,Dca026407	GCK,
Dca026572,Dca026573	NB-ARC,	NB-ARC,
Dca026576,Dca026577	Chloroa_b-bind,	Chloroa_b-bind,
Dca026641,Dca026642	WRKY,	WRKY,
Dca026669,Dca026670
Dca026694,Dca026695	DUF594,DUF4220,	DUF594,DUF4220,
Dca026740,Dca026741	RVT_2,rve,gag_pre-integrs,	UBN2_3,UBN2,rve,gag_pre-integrs,Retrotrans_gag,UBN2_2,
Dca026820,Dca026821	Glyco_hydro_16,XET_C,	XET_C,Glyco_hydro_16,
Dca026828,Dca026829
Dca026847,Dca026848	NB-ARC,NACHT,	NB-ARC,NACHT,
Dca026865,Dca026866	UBN2,UBN2_2,	UBN2_2,UBN2,
Dca026895,Dca026896	NB-ARC,
Dca026969,Dca026970	NACHT,NB-ARC,	NACHT,NB-ARC,
Dca027033,Dca027034
Dca027465,Dca027466	SRF-TF,	SRF-TF,
