# Supplementary material for: The Dendrobium catenatum Lindl. genome sequence provides insights into polysaccharide synthase, floral development and adaptive evolution
Source: Sci Rep. 2016 Jan 12;6:19029. doi: 10.1038/srep19029 (PMC4709516; doi:10.1038/srep19029)
Supplement: Supplementary Table 13 [file srep19029-s3.xls]

## Sheet: Sheet1
Supplementary Table 13: Tandem duplicated genes of P.equestris shown as gene pairs.
Pair(gene1, gene2)	Domain(s) of gene1	Domains of gene2
﻿PEQU_00108,PEQU_00109	Cu-oxidase_2,Cu-oxidase_3,Cu-oxidase,	Cu-oxidase_3,Cu-oxidase,Cu-oxidase_2,
PEQU_00112,PEQU_00113	Cu_bind_like,	Cu_bind_like,
PEQU_00220,PEQU_00221	LEA_3,	LEA_3,
PEQU_00221,PEQU_00223	LEA_3,	LEA_3,
PEQU_00223,PEQU_00224	LEA_3,	LEA_3,
PEQU_00300,PEQU_00301	Glucosamine_iso,	Glucosamine_iso,
PEQU_00385,PEQU_00386	Peptidase_S10,	Peptidase_S10,
PEQU_00386,PEQU_00387	Peptidase_S10,	Peptidase_S10,
PEQU_00427,PEQU_00428	MIP,	MIP,
PEQU_00472,PEQU_00473	Pkinase,LRR_4,Pkinase_Tyr,LRR_8,LRR_1,LRR_6,LRR_7,LRRNT_2,	LRR_4,LRR_8,LRR_1,LRR_6,LRR_7,LRRNT_2,
PEQU_00487,PEQU_00488	Pkinase,Pkinase_Tyr,	Pkinase,Pkinase_Tyr,
PEQU_00610,PEQU_00611	AUX_IAA,	AUX_IAA,
PEQU_00685,PEQU_00687	Peptidase_S10,	Peptidase_S10,
PEQU_00687,PEQU_00688	Peptidase_S10,	Peptidase_S10,
PEQU_00688,PEQU_00689	Peptidase_S10,	Peptidase_S10,
PEQU_00753,PEQU_00754		RicinB_lectin_2,
PEQU_00971,PEQU_00972	LEA_2,	LEA_2,
PEQU_01069,PEQU_01070	Histone,	Histone,
PEQU_01074,PEQU_01075	Glyco_hydro_1,	Glyco_hydro_1,
PEQU_01075,PEQU_01076	Glyco_hydro_1,	Glyco_hydro_1,
PEQU_01086,PEQU_01087	Pkinase_Tyr,Pkinase,B_lectin,S_locus_glycop,PAN_2,	Pkinase_Tyr,Pkinase,B_lectin,S_locus_glycop,PAN_2,
PEQU_01124,PEQU_01125
PEQU_01147,PEQU_01149	DNA_pol_A_exo1,	DNA_pol_A_exo1,
PEQU_01225,PEQU_01226	EamA,	EamA,
PEQU_01253,PEQU_01254	AAA_2,AAA,ClpB_D2-small,AAA_5,Clp_N,Sigma54_activat,	AAA,AAA_2,
PEQU_01405,PEQU_01406		UDPGT,
PEQU_01477,PEQU_01478
PEQU_01485,PEQU_01486
PEQU_01539,PEQU_01540	Methyltransf_2,	Methyltransf_2,Dimerisation,
PEQU_01588,PEQU_01589	S1FA,	S1FA,
PEQU_01620,PEQU_01621	NB-ARC,NACHT,	NB-ARC,NACHT,Pox_A32,
PEQU_01621,PEQU_01622	NB-ARC,NACHT,Pox_A32,	NB-ARC,NACHT,
PEQU_01622,PEQU_01623	NB-ARC,NACHT,
PEQU_01723,PEQU_01724	Methyltransf_2,	Methyltransf_2,Dimerisation,
PEQU_01724,PEQU_01725	Methyltransf_2,Dimerisation,	Dimerisation,
PEQU_01725,PEQU_01730	Dimerisation,	Methyltransf_2,Dimerisation,
PEQU_01733,PEQU_01735	F-box-like,F-box,
PEQU_01808,PEQU_01809	DKCLD,TruB_N,PUA,	DKCLD,
PEQU_01841,PEQU_01842	p450,	p450,
PEQU_01859,PEQU_01861	EamA,	EamA,
PEQU_01869,PEQU_01870	peroxidase,	peroxidase,
PEQU_01885,PEQU_01886	potato_inhibit,	potato_inhibit,
PEQU_01978,PEQU_01981	AMP-binding,AMP-binding_C,	AMP-binding,AMP-binding_C,
PEQU_01981,PEQU_01982	AMP-binding,AMP-binding_C,	AMP-binding,AMP-binding_C,
PEQU_02049,PEQU_02051	AMMECR1,
PEQU_02051,PEQU_02052
PEQU_02210,PEQU_02211	AP2,	AP2,
PEQU_02355,PEQU_02356	LEA_2,	LEA_2,
PEQU_02402,PEQU_02405	2OG-FeII_Oxy,DIOX_N,	DIOX_N,2OG-FeII_Oxy,
PEQU_02465,PEQU_02466	Pkinase,Pkinase_Tyr,	Pkinase,Pkinase_Tyr,
PEQU_02511,PEQU_02512	Cellulase,Cellulase-like,	Cellulase,Cellulase-like,
PEQU_02555,PEQU_02556	UDPGT,	UDPGT,
PEQU_02556,PEQU_02557	UDPGT,
PEQU_02557,PEQU_02558
PEQU_02657,PEQU_02658	Thaumatin,	Thaumatin,
PEQU_02680,PEQU_02681
PEQU_02681,PEQU_02682		F-box-like,
PEQU_02682,PEQU_02684	F-box-like,
PEQU_02684,PEQU_02685
PEQU_02685,PEQU_02686
PEQU_02686,PEQU_02689		F-box-like,
PEQU_02689,PEQU_02690	F-box-like,
PEQU_02719,PEQU_02720	UDPGT,	UDPGT,
PEQU_02764,PEQU_02765	Remorin_C,	Remorin_C,
PEQU_02791,PEQU_02792		Sina,
PEQU_02792,PEQU_02794	Sina,	Sina,
PEQU_02820,PEQU_02821	p450,	p450,
PEQU_02908,PEQU_02909
PEQU_03036,PEQU_03037	DEK_C,PC4,	PC4,DEK_C,
PEQU_03128,PEQU_03129	Sulfate_transp,Sulfate_tra_GLY,STAS,	Sulfate_transp,Sulfate_tra_GLY,STAS,
PEQU_03206,PEQU_03208	Glyco_hydro_17,	Glyco_hydro_17,
PEQU_03280,PEQU_03281	Oxidored_FMN,	Oxidored_FMN,
PEQU_03281,PEQU_03282	Oxidored_FMN,	Oxidored_FMN,
PEQU_03282,PEQU_03283	Oxidored_FMN,	Oxidored_FMN,
PEQU_03283,PEQU_03285	Oxidored_FMN,	Oxidored_FMN,
PEQU_03292,PEQU_03296	PTR2,MFS_1,	PTR2,MFS_1,
PEQU_03296,PEQU_03297	PTR2,MFS_1,	PTR2,MFS_1,
PEQU_03297,PEQU_03298	PTR2,MFS_1,
PEQU_03366,PEQU_03367	Lipase_GDSL,	Lipase_GDSL,
PEQU_03400,PEQU_03401	MIP,	MIP,
PEQU_03428,PEQU_03429	DPBB_1,	DPBB_1,
PEQU_03460,PEQU_03464	PLAC8,	PLAC8,
PEQU_03482,PEQU_03483	Transferase,	Transferase,
PEQU_03492,PEQU_03493	TPT,Nuc_sug_transp,
PEQU_03532,PEQU_03533	Transketolase_N,Transket_pyr,Transketolase_C,	Transketolase_N,Transket_pyr,Transketolase_C,
PEQU_03541,PEQU_03542	Methyltransf_2,Dimerisation,	Methyltransf_2,Dimerisation,
PEQU_03601,PEQU_03602	Nucleoside_tran,	Nucleoside_tran,
PEQU_03602,PEQU_03603	Nucleoside_tran,	Nucleoside_tran,
PEQU_03635,PEQU_03636
PEQU_03640,PEQU_03641	HK,Phos_pyr_kin,	HK,Phos_pyr_kin,
PEQU_03646,PEQU_03647	UDPGT,	UDPGT,
PEQU_03647,PEQU_03648	UDPGT,	UDPGT,
PEQU_03671,PEQU_03672		DUF4228,
PEQU_03687,PEQU_03688	SURNod19,	SURNod19,
PEQU_03722,PEQU_03723	X8,	X8,
PEQU_03798,PEQU_03799
PEQU_03824,PEQU_03825		GRAM,
PEQU_03837,PEQU_03839	DUF640,	DUF640,
PEQU_03839,PEQU_03840	DUF640,	DUF640,
PEQU_03873,PEQU_03874	NB-ARC,	NB-ARC,NACHT,
PEQU_03884,PEQU_03885	NB-ARC,NACHT,	NB-ARC,NACHT,
PEQU_03911,PEQU_03914	PP2,	PP2,
PEQU_03960,PEQU_03961	LEA_1,	LEA_1,
PEQU_03996,PEQU_03997	F-box-like,F-box,
PEQU_04023,PEQU_04024	F-box-like,F-box,	F-box-like,F-box,
PEQU_04071,PEQU_04072	Glyco_hydro_79n,	Glyco_hydro_79n,
PEQU_04116,PEQU_04118	Mem_trans,	Mem_trans,
PEQU_04118,PEQU_04120	Mem_trans,	Mem_trans,
PEQU_04166,PEQU_04167	Epimerase,3Beta_HSD,NAD_binding_10,NmrA,	Epimerase,3Beta_HSD,NAD_binding_10,NmrA,NAD_binding_4,adh_short,Polysacc_synt_2,KR,
PEQU_04212,PEQU_04213	Dirigent,	Dirigent,
PEQU_04213,PEQU_04214	Dirigent,	Dirigent,
PEQU_04214,PEQU_04215	Dirigent,	Dirigent,
PEQU_04215,PEQU_04216	Dirigent,	Dirigent,
PEQU_04342,PEQU_04343	DUF1639,
PEQU_04344,PEQU_04345	DUF1639,	DUF1639,
PEQU_04345,PEQU_04346	DUF1639,	DUF1639,
PEQU_04346,PEQU_04347	DUF1639,	DUF1639,
PEQU_04347,PEQU_04348	DUF1639,	DUF1639,
PEQU_04351,PEQU_04352	PPR,PPR_2,PPR_3,	PPR_2,PPR,PPR_1,PPR_3,
PEQU_04384,PEQU_04385	Thaumatin,	Thaumatin,
PEQU_04406,PEQU_04407	PAP_fibrillin,	PAP_fibrillin,
PEQU_04484,PEQU_04485	DUF538,	DUF538,
PEQU_04485,PEQU_04486	DUF538,	DUF538,
PEQU_04488,PEQU_04489	Helicase_C,	DEAD,Helicase_C,
PEQU_04621,PEQU_04622	NAF,	Pkinase,Pkinase_Tyr,NAF,Kinase-like,
PEQU_04631,PEQU_04632	Transferase,	Transferase,
PEQU_04632,PEQU_04633	Transferase,
PEQU_04700,PEQU_04701	DUF761,	DUF761,
PEQU_04784,PEQU_04785	MFS_1,Sugar_tr,	MFS_1,Sugar_tr,
PEQU_04813,PEQU_04814	DPBB_1,	DPBB_1,
PEQU_04814,PEQU_04815	DPBB_1,	DPBB_1,
PEQU_04815,PEQU_04816	DPBB_1,	DPBB_1,
PEQU_04816,PEQU_04817	DPBB_1,	DPBB_1,
PEQU_04823,PEQU_04824	Aminotran_1_2,	Aminotran_1_2,
PEQU_04847,PEQU_04848	SLR1-BP,	SLR1-BP,
PEQU_04921,PEQU_04922	Glyco_hydro_18,	Glyco_hydro_18,
PEQU_04939,PEQU_04940	Terpene_synth_C,Terpene_synth,	Terpene_synth_C,Terpene_synth,
PEQU_04940,PEQU_04941	Terpene_synth_C,Terpene_synth,	Terpene_synth_C,
PEQU_05007,PEQU_05010
PEQU_05014,PEQU_05015	Histone,	Histone,
PEQU_05286,PEQU_05287		DHquinase_I,Shikimate_dh_N,Shikimate_DH,F420_oxidored,
PEQU_05321,PEQU_05322		ACT,
PEQU_05322,PEQU_05323	ACT,
PEQU_05378,PEQU_05379	Sugar_tr,	Sugar_tr,MFS_1,
PEQU_05379,PEQU_05381	Sugar_tr,MFS_1,	Sugar_tr,MFS_1,
PEQU_05441,PEQU_05442
PEQU_05452,PEQU_05453	Bet_v_1,	Bet_v_1,
PEQU_05453,PEQU_05454	Bet_v_1,	Bet_v_1,Polyketide_cyc2,
PEQU_05454,PEQU_05455	Bet_v_1,Polyketide_cyc2,	Bet_v_1,
PEQU_05455,PEQU_05456	Bet_v_1,	Bet_v_1,
PEQU_05458,PEQU_05462	Bet_v_1,Polyketide_cyc2,	Bet_v_1,
PEQU_05462,PEQU_05463	Bet_v_1,	Bet_v_1,
PEQU_05531,PEQU_05532	Pkinase_Tyr,Pkinase,S_locus_glycop,B_lectin,PAN_2,	Pkinase_Tyr,Pkinase,B_lectin,S_locus_glycop,PAN_2,
PEQU_05532,PEQU_05533	Pkinase_Tyr,Pkinase,B_lectin,S_locus_glycop,PAN_2,	Pkinase_Tyr,Pkinase,S_locus_glycop,PAN_2,
PEQU_05533,PEQU_05534	Pkinase_Tyr,Pkinase,S_locus_glycop,PAN_2,	Pkinase_Tyr,Pkinase,S_locus_glycop,PAN_2,B_lectin,
PEQU_05554,PEQU_05555	Myb_DNA-binding,Myb_DNA-bind_6,	Myb_DNA-bind_6,Myb_DNA-binding,
PEQU_05555,PEQU_05556	Myb_DNA-bind_6,Myb_DNA-binding,	Myb_DNA-bind_6,
PEQU_05556,PEQU_05557	Myb_DNA-bind_6,	Myb_DNA-bind_6,
PEQU_05557,PEQU_05558	Myb_DNA-bind_6,	Myb_DNA-bind_6,Myb_DNA-binding,
PEQU_05575,PEQU_05576	RNA_pol_Rpb4,	RNA_pol_Rpb4,
PEQU_05576,PEQU_05577	RNA_pol_Rpb4,	RNA_pol_Rpb4,
PEQU_05577,PEQU_05578	RNA_pol_Rpb4,	RNA_pol_Rpb4,
PEQU_05578,PEQU_05582	RNA_pol_Rpb4,	RNA_pol_Rpb4,
PEQU_05644,PEQU_05645	DUF538,	DUF538,
PEQU_05654,PEQU_05655	HlyIII,	HlyIII,
PEQU_05660,PEQU_05661	DUF4228,	DUF4228,
PEQU_05675,PEQU_05676	DUF677,DUF793,	DUF677,
PEQU_05676,PEQU_05677	DUF677,
PEQU_05677,PEQU_05678		DUF677,
PEQU_05693,PEQU_05694	DUF260,	DUF260,
PEQU_05892,PEQU_05893	CorA,	CorA,
PEQU_05948,PEQU_05949	TPT,	TPT,
PEQU_05998,PEQU_05999	Cyclin,	Cyclin,Cyclin_N,
PEQU_06004,PEQU_06005	Cu_bind_like,	Cu_bind_like,
PEQU_06014,PEQU_06015	AP2,	AP2,
PEQU_06046,PEQU_06047	Pkinase,Pkinase_Tyr,	Pkinase,Pkinase_Tyr,
PEQU_06061,PEQU_06062		DUF868,
PEQU_06062,PEQU_06063	DUF868,	DUF868,
PEQU_06063,PEQU_06064	DUF868,	TPR_1,TPR_2,
PEQU_06072,PEQU_06073
PEQU_06123,PEQU_06124	MatE,	MatE,
PEQU_06157,PEQU_06158	PRA1,	PRA1,
PEQU_06194,PEQU_06195	Sas10_Utp3,	Sas10_Utp3,
PEQU_06250,PEQU_06252	Prenyltransf,	Prenyltransf,
PEQU_06256,PEQU_06258	Peptidase_C50,
PEQU_06485,PEQU_06486	Chal_sti_synt_N,Chal_sti_synt_C,ACP_syn_III_C,ACP_syn_III,FAE1_CUT1_RppA,	Chal_sti_synt_N,Chal_sti_synt_C,ACP_syn_III_C,ACP_syn_III,FAE1_CUT1_RppA,
PEQU_06631,PEQU_06632
PEQU_06632,PEQU_06633
PEQU_06633,PEQU_06634
PEQU_06669,PEQU_06670
PEQU_06679,PEQU_06680	P16-Arc,	P16-Arc,
PEQU_06699,PEQU_06700	ADH_zinc_N_2,	ADH_zinc_N_2,ADH_zinc_N,ADH_N,
PEQU_06717,PEQU_06718	GRAS,	GRAS,
PEQU_06749,PEQU_06750	TCP,	TCP,
PEQU_06840,PEQU_06841		GST_C,
PEQU_06961,PEQU_06962	DUF1313,	DUF1313,
PEQU_06984,PEQU_06985
PEQU_06988,PEQU_06989
PEQU_06994,PEQU_06995
PEQU_07021,PEQU_07022	DUF247,	DUF247,
PEQU_07024,PEQU_07025	X8,	X8,
PEQU_07029,PEQU_07030
PEQU_07174,PEQU_07175	mTERF,	mTERF,
PEQU_07190,PEQU_07191	MIP,	MIP,
PEQU_07298,PEQU_07299	PMEI,	PMEI,
PEQU_07299,PEQU_07300	PMEI,	PMEI,
PEQU_07300,PEQU_07301	PMEI,	PMEI,
PEQU_07302,PEQU_07303	2OG-FeII_Oxy,DIOX_N,	2OG-FeII_Oxy,DIOX_N,
PEQU_07303,PEQU_07304	2OG-FeII_Oxy,DIOX_N,	2OG-FeII_Oxy,DIOX_N,
PEQU_07318,PEQU_07319	Sulfotransfer_1,
PEQU_07377,PEQU_07378	DUF3774,	DUF3774,
PEQU_07378,PEQU_07379	DUF3774,	DUF3774,
PEQU_07465,PEQU_07466	Pkinase,Pkinase_Tyr,B_lectin,S_locus_glycop,PAN_2,	Pkinase_Tyr,Pkinase,S_locus_glycop,B_lectin,PAN_2,
PEQU_07560,PEQU_07562	DnaJ,	DnaJ,
PEQU_07565,PEQU_07566	AP2,
PEQU_07567,PEQU_07568
PEQU_07622,PEQU_07623	Pkinase,Pkinase_Tyr,	Pkinase,Pkinase_Tyr,Stress-antifung,
PEQU_07639,PEQU_07640	Lipase_GDSL,
PEQU_07654,PEQU_07655	Senescence_reg,	Senescence_reg,
PEQU_07906,PEQU_07907	RVT_2,
PEQU_08020,PEQU_08021		Spt5-NGN,
PEQU_08056,PEQU_08057
PEQU_08109,PEQU_08110	Rad60-SLD_2,	Rad60-SLD_2,
PEQU_08145,PEQU_08146	Ist1,	Ist1,
PEQU_08174,PEQU_08176	Abhydrolase_6,Abhydrolase_5,Abhydrolase_1,	Abhydrolase_6,Abhydrolase_5,Abhydrolase_1,
PEQU_08209,PEQU_08210	NmrA,	NmrA,NAD_binding_10,Epimerase,3Beta_HSD,
PEQU_08303,PEQU_08304	PPR_2,PPR_3,PPR,PPR_1,	PPR_2,PPR,PPR_3,PPR_1,
PEQU_08347,PEQU_08349	DUF761,	DUF761,
PEQU_08349,PEQU_08351	DUF761,
PEQU_08419,PEQU_08420	zf-RING_2,zf-C3HC4,	zf-RING_2,zf-rbx1,zf-C3HC4_2,zf-C3HC4,
PEQU_08429,PEQU_08431	ABC2_membrane,ABC_tran,PDR_assoc,ABC_trans_N,	ABC2_membrane,ABC_tran,PDR_assoc,ABC_trans_N,
PEQU_08481,PEQU_08482	peroxidase,	peroxidase,
PEQU_08522,PEQU_08523
PEQU_08647,PEQU_08648	Glyco_hydro_17,	Glyco_hydro_17,
PEQU_08649,PEQU_08652
PEQU_08668,PEQU_08669	PTR2,	PTR2,
PEQU_08673,PEQU_08674	Annexin,	Annexin,
PEQU_08713,PEQU_08714	CBM_4_9,	CBM_4_9,
PEQU_08752,PEQU_08753	B3,	B3,
PEQU_08753,PEQU_08754	B3,	B3,
PEQU_08754,PEQU_08755	B3,	B3,
PEQU_08757,PEQU_08758	B3,	B3,
PEQU_08758,PEQU_08759	B3,	B3,
PEQU_08760,PEQU_08761		B3,
PEQU_08761,PEQU_08762	B3,	B3,
PEQU_08762,PEQU_08763	B3,	B3,
PEQU_08763,PEQU_08764	B3,	B3,
PEQU_08764,PEQU_08765	B3,	B3,
PEQU_08765,PEQU_08766	B3,	B3,
PEQU_08766,PEQU_08767	B3,	B3,
PEQU_08767,PEQU_08768	B3,	B3,
PEQU_08768,PEQU_08769	B3,	B3,
PEQU_08769,PEQU_08770	B3,	B3,
PEQU_08770,PEQU_08771	B3,	B3,
PEQU_08772,PEQU_08773	Acyl-CoA_dh_1,Acyl-CoA_dh_N,Acyl-CoA_dh_M,Acyl-CoA_dh_2,	Acyl-CoA_dh_1,Acyl-CoA_dh_N,Acyl-CoA_dh_M,Acyl-CoA_dh_2,
PEQU_08784,PEQU_08785	LRR_4,LRR_8,LRR_1,LRR_6,LRR_7,	LRR_4,LRR_8,LRR_1,LRR_6,LRR_7,
PEQU_08793,PEQU_08794	ubiquitin,	ubiquitin,
PEQU_08794,PEQU_08796	ubiquitin,	LRR_4,LRR_8,LRR_1,ubiquitin,LRR_7,
PEQU_08813,PEQU_08814	peroxidase,	peroxidase,
PEQU_08814,PEQU_08815	peroxidase,	peroxidase,
PEQU_08817,PEQU_08818		peroxidase,
PEQU_08831,PEQU_08832	Tub_2,	Tub_2,
PEQU_08834,PEQU_08836	WI12,SnoaL_2,	WI12,
PEQU_08893,PEQU_08894		PTR2,
PEQU_08894,PEQU_08899	PTR2,	PTR2,
PEQU_08899,PEQU_08900	PTR2,	PTR2,MFS_1,
PEQU_08925,PEQU_08926	Peptidase_S8,Inhibitor_I9,	Peptidase_S8,Inhibitor_I9,
PEQU_08927,PEQU_08928
PEQU_08942,PEQU_08943	Aldo_ket_red,	Aldo_ket_red,
PEQU_08943,PEQU_08944	Aldo_ket_red,	Aldo_ket_red,
PEQU_08944,PEQU_08945	Aldo_ket_red,	Aldo_ket_red,
PEQU_08970,PEQU_08972	CPSase_L_D2,CPSase_L_chain,Biotin_carb_C,ATP-grasp_4,Biotin_lipoyl,Dala_Dala_lig_C,	Biotin_carb_C,
PEQU_08981,PEQU_08982	LTP_2,Tryp_alpha_amyl,	LTP_2,Tryp_alpha_amyl,
PEQU_08985,PEQU_08986	LTP_2,Tryp_alpha_amyl,	LTP_2,Tryp_alpha_amyl,
PEQU_08986,PEQU_08987	LTP_2,Tryp_alpha_amyl,	LTP_2,Tryp_alpha_amyl,
PEQU_09014,PEQU_09015	Glyco_hydro_17,	Glyco_hydro_17,
PEQU_09015,PEQU_09016	Glyco_hydro_17,	Glyco_hydro_17,
PEQU_09017,PEQU_09018	Na_Ca_ex,	Na_Ca_ex,
PEQU_09039,PEQU_09040	Glyco_hydro_3,Glyco_hydro_3_C,	Glyco_hydro_3,Glyco_hydro_3_C,
PEQU_09108,PEQU_09111	TPT,	TPT,
PEQU_09113,PEQU_09114	TPT,	TPT,
PEQU_09142,PEQU_09143	DUF674,	DUF674,
PEQU_09160,PEQU_09161	B_lectin,	B_lectin,
PEQU_09188,PEQU_09189	XH,XS,zf-XS,	XH,XS,zf-XS,
PEQU_09189,PEQU_09191	XH,XS,zf-XS,	XH,XS,zf-XS,
PEQU_09191,PEQU_09192	XH,XS,zf-XS,	XS,
PEQU_09278,PEQU_09279	Pkinase,Pkinase_Tyr,	Pkinase,Pkinase_Tyr,
PEQU_09299,PEQU_09300
PEQU_09320,PEQU_09321		Peptidase_S8,Inhibitor_I9,
PEQU_09329,PEQU_09330
PEQU_09344,PEQU_09348	MFS_1,Sugar_tr,	MFS_1,
PEQU_09393,PEQU_09394	B_lectin,
PEQU_09449,PEQU_09450	Pkinase_Tyr,Pkinase,PAN_2,	B_lectin,PAN_2,
PEQU_09463,PEQU_09464
PEQU_09566,PEQU_09567	ABC2_membrane,ABC_tran,	ABC_tran,
PEQU_09590,PEQU_09591	Abhydrolase_6,Abhydrolase_1,Abhydrolase_5,	Abhydrolase_6,Abhydrolase_1,
PEQU_09591,PEQU_09592	Abhydrolase_6,Abhydrolase_1,	Abhydrolase_6,Abhydrolase_1,Abhydrolase_5,
PEQU_09688,PEQU_09689	NAM,	NAM,
PEQU_09689,PEQU_09690	NAM,	NAM,
PEQU_09699,PEQU_09701	Aldo_ket_red,	Aldo_ket_red,
PEQU_09809,PEQU_09810	tRNA-synt_1b,	tRNA-synt_1b,
PEQU_09812,PEQU_09813	DIOX_N,
PEQU_09826,PEQU_09827	adh_short,	adh_short,adh_short_C2,KR,
PEQU_09896,PEQU_09897	DUF4228,	DUF4228,
PEQU_09956,PEQU_09957	p450,	p450,
PEQU_09958,PEQU_09959	p450,	p450,
PEQU_09959,PEQU_09960	p450,	p450,
PEQU_09973,PEQU_09975	WAK_assoc,GUB_WAK_bind,	Pkinase,Pkinase_Tyr,WAK_assoc,GUB_WAK_bind,
PEQU_10040,PEQU_10041	MFS_2,
PEQU_10124,PEQU_10125	Patatin,	Patatin,
PEQU_10166,PEQU_10168	RCC1,RCC1_2,	RCC1,RCC1_2,
PEQU_10169,PEQU_10170	Myb_DNA-bind_3,	Myb_DNA-bind_3,
PEQU_10361,PEQU_10362	Myb_DNA-binding,Myb_DNA-bind_6,	Myb_DNA-binding,Myb_DNA-bind_6,
PEQU_10434,PEQU_10435	PA,zf-RING_2,zf-rbx1,zf-C3HC4,zf-C3HC4_2,	zf-RING_2,PA,zf-C3HC4,zf-C3HC4_2,
PEQU_10591,PEQU_10592	Peptidase_S10,	Peptidase_S10,
PEQU_10643,PEQU_10645	Cu-oxidase_2,Cu-oxidase,	Cu-oxidase_3,Cu-oxidase_2,Cu-oxidase,
PEQU_10703,PEQU_10704	Cyt-b5,	Cyt-b5,
PEQU_10717,PEQU_10718	EF-hand_1,EF-hand_7,EF-hand_8,EF-hand_6,EF-hand_5,EF-hand_4,EFhand_Ca_insen,	Pkinase,EF-hand_1,EF-hand_7,Pkinase_Tyr,EF-hand_6,EF-hand_5,EF-hand_8,Kdo,
PEQU_10783,PEQU_10785	Stress-antifung,	Stress-antifung,
PEQU_10785,PEQU_10786	Stress-antifung,	Stress-antifung,
PEQU_10789,PEQU_10790	Stress-antifung,	Stress-antifung,
PEQU_10790,PEQU_10791	Stress-antifung,	Stress-antifung,
PEQU_10791,PEQU_10792	Stress-antifung,	Stress-antifung,
PEQU_10792,PEQU_10793	Stress-antifung,	Stress-antifung,
PEQU_10831,PEQU_10832	FAD_binding_3,DAO,FAD_binding_2,Lycopene_cycl,NAD_binding_8,	FAD_binding_3,
PEQU_10994,PEQU_10995	p450,	p450,
PEQU_10997,PEQU_10998	p450,	p450,
PEQU_10998,PEQU_10999	p450,	p450,
PEQU_11020,PEQU_11021	Terpene_synth_C,	Terpene_synth_C,Terpene_synth,
PEQU_11021,PEQU_11023	Terpene_synth_C,Terpene_synth,	Terpene_synth_C,
PEQU_11047,PEQU_11048	Abhydrolase_6,Abhydrolase_1,Abhydrolase_5,	Abhydrolase_6,Abhydrolase_1,Abhydrolase_5,
PEQU_11048,PEQU_11049	Abhydrolase_6,Abhydrolase_1,Abhydrolase_5,	Abhydrolase_6,
PEQU_11050,PEQU_11051
PEQU_11069,PEQU_11070	BBE,	FAD_binding_4,
PEQU_11136,PEQU_11137		Methyltransf_11,Methyltransf_31,Spermine_synth,
PEQU_11147,PEQU_11148	NAD_binding_2,NAD_binding_11,	NAD_binding_2,ApbA,F420_oxidored,
PEQU_11194,PEQU_11195	RVT_2,	RVT_2,
PEQU_11224,PEQU_11225		UDPGT,
PEQU_11225,PEQU_11226	UDPGT,	UDPGT,
PEQU_11307,PEQU_11309	DUF716,	DUF716,
PEQU_11466,PEQU_11467	COBRA,	COBRA,
PEQU_11491,PEQU_11492	p450,	p450,
PEQU_11492,PEQU_11493	p450,	p450,
PEQU_11497,PEQU_11498	zf-C2H2_6,zf-C2H2_4,	zf-C2H2_6,zf-C2H2_4,
PEQU_11558,PEQU_11559	Histone,TAF,	Histone,TAF,
PEQU_11564,PEQU_11565
PEQU_11598,PEQU_11599
PEQU_11657,PEQU_11659	La,	La,
PEQU_11687,PEQU_11688
PEQU_11707,PEQU_11708	PPO1_KFDV,Tyrosinase,PPO1_DWL,	PPO1_DWL,Tyrosinase,
PEQU_11708,PEQU_11709	PPO1_DWL,Tyrosinase,	PPO1_DWL,Tyrosinase,
PEQU_11738,PEQU_11740	GRAS,	GRAS,
PEQU_11761,PEQU_11762	Abhydrolase_3,	Abhydrolase_3,COesterase,
PEQU_11764,PEQU_11765	Abhydrolase_3,	Abhydrolase_3,COesterase,
PEQU_11770,PEQU_11771
PEQU_11850,PEQU_11851	PC-Esterase,	PC-Esterase,PMR5N,
PEQU_11950,PEQU_11951	X8,	X8,
PEQU_11959,PEQU_11960	PC-Esterase,PMR5N,	PC-Esterase,PMR5N,
PEQU_11969,PEQU_11970	EF-hand_1,EF-hand_7,EF-hand_6,EF-hand_5,EF-hand_8,	EF-hand_1,EF-hand_7,EF-hand_6,EF-hand_8,EF-hand_5,
PEQU_11987,PEQU_11988	Cu-oxidase_2,Cu-oxidase,Cu-oxidase_3,	Cu-oxidase_3,Cu-oxidase_2,Cu-oxidase,
PEQU_12040,PEQU_12041	DUF1070,	DUF1070,
PEQU_12041,PEQU_12042	DUF1070,	DUF1070,
PEQU_12043,PEQU_12045	FmdA_AmdA,	FmdA_AmdA,
PEQU_12074,PEQU_12075
PEQU_12094,PEQU_12095	p450,	p450,
PEQU_12095,PEQU_12096	p450,	p450,
PEQU_12136,PEQU_12137	Pkinase,	Pkinase,Pkinase_Tyr,
PEQU_12202,PEQU_12203
PEQU_12207,PEQU_12209	Skp1,Skp1_POZ,	Skp1,
PEQU_12295,PEQU_12296	BBE,FAD_binding_4,	FAD_binding_4,BBE,
PEQU_12296,PEQU_12297	FAD_binding_4,BBE,	FAD_binding_4,BBE,
PEQU_12297,PEQU_12298	FAD_binding_4,BBE,	FAD_binding_4,BBE,
PEQU_12301,PEQU_12302		FAD_binding_4,
PEQU_12443,PEQU_12445	p450,	p450,
PEQU_12448,PEQU_12449	CBFD_NFYB_HMF,Histone,	CBFD_NFYB_HMF,
PEQU_12458,PEQU_12459	adh_short_C2,adh_short,KR,	adh_short_C2,
PEQU_12497,PEQU_12500	Stress-antifung,	Stress-antifung,
PEQU_12500,PEQU_12503	Stress-antifung,	Stress-antifung,
PEQU_12503,PEQU_12506	Stress-antifung,	Stress-antifung,
PEQU_12506,PEQU_12507	Stress-antifung,	Stress-antifung,
PEQU_12507,PEQU_12508	Stress-antifung,	Stress-antifung,
PEQU_12508,PEQU_12509	Stress-antifung,	Stress-antifung,
PEQU_12509,PEQU_12510	Stress-antifung,	Stress-antifung,
PEQU_12548,PEQU_12549
PEQU_12581,PEQU_12582	LRR_1,LRRNT_2,	LRR_4,LRRNT_2,LRR_1,
PEQU_12601,PEQU_12602	Asparaginase_2,	Asparaginase_2,
PEQU_12646,PEQU_12648	XAP5,	XAP5,
PEQU_12652,PEQU_12653	Transferase,	Transferase,
PEQU_12666,PEQU_12667	SecY,Plug_translocon,	SecY,Plug_translocon,
PEQU_12670,PEQU_12671	UDPGT,	UDPGT,
PEQU_12676,PEQU_12677	AMPKBI,	AMPKBI,
PEQU_12692,PEQU_12693
PEQU_12693,PEQU_12694
PEQU_12700,PEQU_12701		DUF4378,
PEQU_12714,PEQU_12715	EF-hand_1,EF-hand_7,EF-hand_6,EF-hand_8,EF-hand_5,	EF-hand_5,EF-hand_6,EF-hand_7,EF-hand_8,
PEQU_12745,PEQU_12747	PEP_mutase,ICL,	PEP_mutase,ICL,
PEQU_12751,PEQU_12752	zf-C2H2_6,zf-C2H2,zf-C2H2_4,	zf-C2H2_6,zf-C2H2,zf-C2H2_4,
PEQU_12752,PEQU_12753	zf-C2H2_6,zf-C2H2,zf-C2H2_4,	zf-C2H2_6,zf-C2H2,
PEQU_12753,PEQU_12754	zf-C2H2_6,zf-C2H2,	zf-C2H2_6,zf-C2H2,zf-C2H2_4,
PEQU_12829,PEQU_12830	PTR2,	PTR2,
PEQU_12862,PEQU_12863	AP2,	AP2,
PEQU_12871,PEQU_12872	Pkinase,Pkinase_Tyr,	Pkinase_Tyr,Pkinase,
PEQU_12963,PEQU_12964	p450,	p450,
PEQU_13005,PEQU_13006
PEQU_13080,PEQU_13081	Pyridoxal_deC,	Pyridoxal_deC,
PEQU_13095,PEQU_13096	adh_short,adh_short_C2,KR,Epimerase,	adh_short_C2,adh_short,KR,NAD_binding_10,
PEQU_13096,PEQU_13098	adh_short_C2,adh_short,KR,NAD_binding_10,	adh_short_C2,adh_short,
PEQU_13098,PEQU_13099	adh_short_C2,adh_short,	adh_short,adh_short_C2,KR,NAD_binding_10,NAD_binding_4,
PEQU_13106,PEQU_13107	adh_short,	adh_short_C2,adh_short,KR,
PEQU_13194,PEQU_13196
PEQU_13232,PEQU_13233
PEQU_13233,PEQU_13234
PEQU_13234,PEQU_13235
PEQU_13237,PEQU_13238
PEQU_13282,PEQU_13283	Epimerase,3Beta_HSD,NAD_binding_10,NmrA,adh_short,NAD_binding_4,	Epimerase,3Beta_HSD,NmrA,
PEQU_13346,PEQU_13347
PEQU_13353,PEQU_13354	Cupin_1,Cupin_2,	Cupin_1,Cupin_2,
PEQU_13358,PEQU_13359	FAD_binding_4,BBE,	BBE,
PEQU_13387,PEQU_13388
PEQU_13465,PEQU_13466	Stress-antifung,	Stress-antifung,
PEQU_13557,PEQU_13558	Cupin_1,Cupin_2,	Cupin_1,Cupin_2,
PEQU_13565,PEQU_13566	Glyco_hydro_3_C,Glyco_hydro_3,Fn3-like,	Glyco_hydro_3_C,Glyco_hydro_3,Fn3-like,
PEQU_13572,PEQU_13573	RVT_3,RNase_H,	RVT_3,RNase_H,
PEQU_13573,PEQU_13574	RVT_3,RNase_H,	RNase_H,RVT_3,
PEQU_13603,PEQU_13604	XPG_I,XPG_N,
PEQU_13630,PEQU_13631	zf-C2H2_6,	zf-C2H2_6,
PEQU_13631,PEQU_13632	zf-C2H2_6,	zf-C2H2_6,
PEQU_13633,PEQU_13634	Med26,	Med26,
PEQU_13634,PEQU_13635	Med26,	Med26,
PEQU_13635,PEQU_13636	Med26,	Med26,
PEQU_13679,PEQU_13680	PSK,	PSK,
PEQU_13786,PEQU_13787	PLAC8,DUF2985,	PLAC8,DUF2985,
PEQU_13823,PEQU_13824	4HBT,	4HBT,
PEQU_13875,PEQU_13877	Tyrosinase,PPO1_DWL,PPO1_KFDV,	Tyrosinase,PPO1_DWL,PPO1_KFDV,
PEQU_13878,PEQU_13879	ABC_membrane,ABC_tran,	ABC_tran,ABC_membrane,
PEQU_13890,PEQU_13891	Sugar_tr,MFS_1,	Sugar_tr,MFS_1,
PEQU_13898,PEQU_13899	HMA,	HMA,
PEQU_13899,PEQU_13900	HMA,
PEQU_13910,PEQU_13911	GRAM,	GRAM,
PEQU_13914,PEQU_13915	zf-RING_2,zf-RING_3,zf-rbx1,zf-C3HC4_2,zf-C3HC4,
PEQU_13915,PEQU_13916		zf-RING_2,zf-C3HC4_3,zf-RING_3,zf-RING_5,zf-C3HC4_2,zf-C3HC4,
PEQU_13916,PEQU_13917	zf-RING_2,zf-C3HC4_3,zf-RING_3,zf-RING_5,zf-C3HC4_2,zf-C3HC4,	zf-RING_2,zf-C3HC4_2,zf-C3HC4_3,zf-C3HC4,zf-Apc11,
PEQU_13970,PEQU_13971
PEQU_14092,PEQU_14093	AIG1,	AIG1,MMR_HSR1,FeoB_N,
PEQU_14102,PEQU_14103	2-Hacid_dh_C,2-Hacid_dh,	2-Hacid_dh,
PEQU_14173,PEQU_14174
PEQU_14186,PEQU_14187		Glyoxalase_2,Glyoxalase,
PEQU_14190,PEQU_14191	ABC_membrane,ABC_tran,	ABC_membrane,ABC_tran,
PEQU_14305,PEQU_14306	Histone,	Histone,
PEQU_14310,PEQU_14312	B_lectin,	B_lectin,
PEQU_14364,PEQU_14365	Auxin_inducible,	Auxin_inducible,
PEQU_14367,PEQU_14369	HSP20,	HSP20,
PEQU_14511,PEQU_14512	Glutaredoxin,	Glutaredoxin,
PEQU_14526,PEQU_14527	Ribosomal_L29e,	Ribosomal_L29e,
PEQU_14562,PEQU_14563	CBFD_NFYB_HMF,Histone,	CBFD_NFYB_HMF,
PEQU_14570,PEQU_14571	zf-RING_2,zf-rbx1,zf-C3HC4_3,zf-RING_5,zf-C3HC4_2,zf-C3HC4,zf-Apc11,	zf-RING_2,zf-C3HC4,
PEQU_14610,PEQU_14611
PEQU_14637,PEQU_14638	DUF1602,	DUF1602,
PEQU_14650,PEQU_14651	AP2,	AP2,
PEQU_14660,PEQU_14664
PEQU_14770,PEQU_14774	ABC2_membrane,ABC_tran,PDR_assoc,ABC_trans_N,	ABC2_membrane,ABC_tran,PDR_assoc,ABC_trans_N,
PEQU_14845,PEQU_14846	G-patch_2,	G-patch_2,
PEQU_14860,PEQU_14861
PEQU_14865,PEQU_14866	GCK,	GCK,
PEQU_14867,PEQU_14868	Glyco_hydro_3,Glyco_hydro_3_C,	Glyco_hydro_3,Glyco_hydro_3_C,
PEQU_14932,PEQU_14933	RNA_pol_Rbc25,SHS2_Rpb7-N,	RNA_pol_Rbc25,SHS2_Rpb7-N,
PEQU_14965,PEQU_14966	zf-C2H2_6,	zf-C2H2_6,zf-C2H2_2,
PEQU_14966,PEQU_14967	zf-C2H2_6,zf-C2H2_2,	zf-C2H2_6,zf-C2H2_2,
PEQU_14970,PEQU_14971	zf-C2H2_6,	zf-C2H2_6,zf-C2H2_2,zf-C2H2,
PEQU_15022,PEQU_15023
PEQU_15029,PEQU_15030	MORN,	MORN,
PEQU_15030,PEQU_15031	MORN,	MORN,
PEQU_15066,PEQU_15067	LigB,	LigB,
PEQU_15070,PEQU_15071	zf-RING_2,zf-C3HC4,zf-C3HC4_2,zf-rbx1,zf-C3HC4_3,zf-RING_5,zf-Apc11,	zf-RING_2,zf-C3HC4,zf-C3HC4_2,zf-rbx1,zf-C3HC4_3,zf-RING_5,zf-Apc11,RINGv,
PEQU_15154,PEQU_15155	DUF4228,	DUF4228,
PEQU_15217,PEQU_15218	DUF538,	DUF538,
PEQU_15218,PEQU_15219	DUF538,	DUF538,
PEQU_15219,PEQU_15220	DUF538,	DUF538,
PEQU_15220,PEQU_15221	DUF538,	DUF538,
PEQU_15221,PEQU_15222	DUF538,	DUF538,
PEQU_15222,PEQU_15223	DUF538,	DUF538,
PEQU_15223,PEQU_15224	DUF538,	DUF538,
PEQU_15224,PEQU_15225	DUF538,	DUF538,
PEQU_15247,PEQU_15248	adh_short,Epimerase,
PEQU_15414,PEQU_15415	EamA,	EamA,
PEQU_15424,PEQU_15425		Glyco_hydro_28,
PEQU_15429,PEQU_15430	Methyltransf_2,Dimerisation,	Methyltransf_2,Dimerisation,
PEQU_15438,PEQU_15439	Ribosomal_L11_N,Ribosomal_L11,	Ribosomal_L11_N,Ribosomal_L11,
PEQU_15442,PEQU_15443
PEQU_15481,PEQU_15482	B3,	B3,
PEQU_15555,PEQU_15557	EamA,	EamA,
PEQU_15596,PEQU_15597	Dirigent,	Dirigent,
PEQU_15597,PEQU_15598	Dirigent,	Dirigent,
PEQU_15600,PEQU_15601	Dirigent,	Dirigent,
PEQU_15624,PEQU_15627
PEQU_15642,PEQU_15643	MatE,	MatE,
PEQU_15658,PEQU_15659	LEA_1,	LEA_1,
PEQU_15785,PEQU_15787	Kinesin,
PEQU_15883,PEQU_15884	Cu_bind_like,	Cu_bind_like,
PEQU_15884,PEQU_15885	Cu_bind_like,	Cu_bind_like,
PEQU_15916,PEQU_15918	PTR2,	PTR2,
PEQU_15934,PEQU_15935	LEA_1,	LEA_1,
PEQU_15963,PEQU_15964	PfkB,	PfkB,
PEQU_16033,PEQU_16034	Phi_1,	Phi_1,
PEQU_16034,PEQU_16035	Phi_1,	Phi_1,
PEQU_16035,PEQU_16036	Phi_1,	Phi_1,
PEQU_16138,PEQU_16139
PEQU_16239,PEQU_16240		NT-C2,
PEQU_16260,PEQU_16261
PEQU_16268,PEQU_16269	CHCH,	CHCH,
PEQU_16291,PEQU_16292		E1-E2_ATPase,HAD,Hydrolase,Hydrolase_like2,
PEQU_16323,PEQU_16326	FMO-like,Pyr_redox_3,NAD_binding_8,Pyr_redox_2,Thi4,	FMO-like,Pyr_redox_3,NAD_binding_8,
PEQU_16348,PEQU_16349	RNA_POL_M_15KD,
PEQU_16357,PEQU_16358		SprT-like,
PEQU_16399,PEQU_16400
PEQU_16444,PEQU_16445
PEQU_16529,PEQU_16530	DUF303,	DUF303,
PEQU_16530,PEQU_16531	DUF303,	DUF303,
PEQU_16548,PEQU_16549	ADH_N,ADH_zinc_N,	ADH_N,ADH_zinc_N,
PEQU_16582,PEQU_16583		Voltage_CLC,CBS,
PEQU_16632,PEQU_16633	Auxin_inducible,	Auxin_inducible,
PEQU_16669,PEQU_16670	AP2,	AP2,
PEQU_16686,PEQU_16687
PEQU_16776,PEQU_16777	zf-C3HC4_3,
PEQU_16844,PEQU_16846	LTP_2,Tryp_alpha_amyl,	LTP_2,Tryp_alpha_amyl,
PEQU_16846,PEQU_16848	LTP_2,Tryp_alpha_amyl,	LTP_2,Tryp_alpha_amyl,
PEQU_16848,PEQU_16849	LTP_2,Tryp_alpha_amyl,	LTP_2,Tryp_alpha_amyl,
PEQU_16929,PEQU_16930	Epimerase,	Epimerase,
PEQU_16930,PEQU_16931	Epimerase,	SNARE,RmlD_sub_bind,Epimerase,
PEQU_16933,PEQU_16934	Epimerase,3Beta_HSD,NAD_binding_4,Polysacc_synt_2,RmlD_sub_bind,	Epimerase,Polysacc_synt_2,NAD_binding_4,3Beta_HSD,RmlD_sub_bind,
PEQU_16958,PEQU_16959	UQ_con,	UQ_con,
PEQU_16967,PEQU_16968	ABC1,	ABC1,
PEQU_16991,PEQU_16992
PEQU_17207,PEQU_17208		Pkinase,Pkinase_Tyr,LRR_1,LRR_6,
PEQU_17254,PEQU_17255	TPT,EamA,UAA,	TPT,
PEQU_17270,PEQU_17271	zf-RING_2,zf-rbx1,zf-C3HC4_2,zf-RING_5,zf-C3HC4,zf-C3HC4_3,zf-Apc11,	zf-RING_2,zf-rbx1,zf-C3HC4_2,zf-RING_5,zf-C3HC4_3,zf-C3HC4,zf-Apc11,
PEQU_17350,PEQU_17351	Pkinase,Pkinase_Tyr,	Pkinase,Pkinase_Tyr,Kinase-like,
PEQU_17371,PEQU_17372
PEQU_17390,PEQU_17391	PLATZ,	PLATZ,
PEQU_17392,PEQU_17393
PEQU_17478,PEQU_17479	MatE,Polysacc_synt_C,
PEQU_17575,PEQU_17576	Pyr_redox_2,Pyr_redox,	Pyr_redox_2,Pyr_redox,
PEQU_17578,PEQU_17579	Glyco_hydro_16,XET_C,	Glyco_hydro_16,XET_C,
PEQU_17579,PEQU_17580	Glyco_hydro_16,XET_C,	Glyco_hydro_16,XET_C,
PEQU_17587,PEQU_17588
PEQU_17611,PEQU_17613	Kinesin,	Kinesin,
PEQU_17627,PEQU_17628	Epimerase,3Beta_HSD,NAD_binding_10,NAD_binding_4,NmrA,adh_short,Polysacc_synt_2,KR,	Epimerase,3Beta_HSD,NAD_binding_10,NAD_binding_4,adh_short,KR,NmrA,Polysacc_synt_2,
PEQU_17775,PEQU_17776	BURP,	BURP,
PEQU_17845,PEQU_17846	GST_N_3,GST_N_2,GST_N,GST_C,GST_C_2,	GST_N_3,GST_N,GST_N_2,GST_C_2,GST_C,
PEQU_17853,PEQU_17854	GST_C,GST_N,GST_N_3,GST_N_2,GST_C_2,	GST_C,
PEQU_17880,PEQU_17881	ADH_N,ADH_zinc_N,2-Hacid_dh_C,	ADH_N,ADH_zinc_N,2-Hacid_dh_C,
PEQU_18027,PEQU_18028	p450,	p450,
PEQU_18029,PEQU_18030	p450,	p450,
PEQU_18030,PEQU_18031	p450,	p450,
PEQU_18074,PEQU_18075	Steroid_dh,	Steroid_dh,
PEQU_18091,PEQU_18092	Stress-antifung,	Stress-antifung,
PEQU_18092,PEQU_18094	Stress-antifung,	Stress-antifung,
PEQU_18132,PEQU_18133		PPR_2,PPR_1,PPR,PPR_3,
PEQU_18271,PEQU_18272	DUF1602,	DUF1602,
PEQU_18289,PEQU_18290	Glyco_hydro_1,	Glyco_hydro_1,
PEQU_18317,PEQU_18318	Peptidase_S10,	Peptidase_S10,
PEQU_18346,PEQU_18348	Peptidase_S10,	Peptidase_S10,
PEQU_18348,PEQU_18349	Peptidase_S10,	Peptidase_S10,
PEQU_18353,PEQU_18354	NB-ARC,NACHT,Pox_A32,	NB-ARC,NACHT,
PEQU_18405,PEQU_18406	LEA_4,	LEA_4,
PEQU_18418,PEQU_18419
PEQU_18419,PEQU_18420
PEQU_18475,PEQU_18476
PEQU_18510,PEQU_18512	ZZ,PB1,
PEQU_18539,PEQU_18540	NDK,	NDK,
PEQU_18579,PEQU_18580
PEQU_18765,PEQU_18766	CMAS,Methyltransf_31,Methyltransf_23,Methyltransf_18,Methyltransf_11,Methyltransf_12,MTS,TehB,Methyltransf_4,GidB,NodS,tRNA_U5-meth_tr,
PEQU_18774,PEQU_18775	Metallophos,	Metallophos,
PEQU_18818,PEQU_18819	VIT1,	VIT1,
PEQU_18849,PEQU_18850	Myb_DNA-bind_3,	Myb_DNA-bind_3,
PEQU_18900,PEQU_18901	RuBisCO_small,RbcS,	RuBisCO_small,
PEQU_18941,PEQU_18942	Glycolytic,	Glycolytic,
PEQU_18999,PEQU_19000	TCR,	TCR,
PEQU_19029,PEQU_19032		HATPase_c_3,HATPase_c,
PEQU_19220,PEQU_19221	2OG-FeII_Oxy_2,2OG-FeII_Oxy,	2OG-FeII_Oxy_2,2OG-FeII_Oxy,
PEQU_19280,PEQU_19281	mTERF,	mTERF,
PEQU_19400,PEQU_19401	GASA,	GASA,
PEQU_19420,PEQU_19421	Lipase_GDSL,	Lipase_GDSL,
PEQU_19447,PEQU_19449	Dehydrin,	Dehydrin,
PEQU_19449,PEQU_19450	Dehydrin,	Dehydrin,
PEQU_19498,PEQU_19499	DUF295,
PEQU_19575,PEQU_19578	Glyco_hydro_1,	Glyco_hydro_1,
PEQU_19641,PEQU_19642	F-box-like,	F-box-like,
PEQU_19653,PEQU_19654	Pectinesterase,PMEI,	Pectinesterase,PMEI,
PEQU_19687,PEQU_19689	TAXi_C,Asp,	TAXi_N,TAXi_C,Asp,
PEQU_19730,PEQU_19731
PEQU_19769,PEQU_19770	Myb_DNA-bind_3,	Myb_DNA-bind_3,
PEQU_19807,PEQU_19808
PEQU_19945,PEQU_19948	2OG-FeII_Oxy_2,2OG-FeII_Oxy,	2OG-FeII_Oxy_2,2OG-FeII_Oxy,
PEQU_20019,PEQU_20021	DIOX_N,	DIOX_N,2OG-FeII_Oxy,
PEQU_20065,PEQU_20066	Pkinase,Pkinase_Tyr,	Pkinase,Pkinase_Tyr,
PEQU_20076,PEQU_20077	POX,Homeobox_KN,Homeobox,	Homeobox_KN,Homeobox,POX,
PEQU_20274,PEQU_20275	Peptidase_C1,	Peptidase_C1,Inhibitor_I29,
PEQU_20275,PEQU_20276	Peptidase_C1,Inhibitor_I29,	Peptidase_C1,
PEQU_20349,PEQU_20350	Cupin_1,	Cupin_1,
PEQU_20402,PEQU_20403	ACT,
PEQU_20431,PEQU_20432
PEQU_20447,PEQU_20448	F-box-like,F-box,	F-box-like,F-box,
PEQU_20534,PEQU_20536	zf-TAZ,	zf-TAZ,
PEQU_20536,PEQU_20537	zf-TAZ,
PEQU_20547,PEQU_20549	Alginate_lyase2,	Alginate_lyase2,
PEQU_20549,PEQU_20550	Alginate_lyase2,	Alginate_lyase2,
PEQU_20622,PEQU_20623	GTP_EFTU,	GTP_EFTU,EFG_C,GTP_EFTU_D2,
PEQU_20638,PEQU_20639
PEQU_20644,PEQU_20645		Xan_ur_permease,
PEQU_20767,PEQU_20770	peroxidase,	peroxidase,
PEQU_20770,PEQU_20771	peroxidase,	peroxidase,
PEQU_20776,PEQU_20778	Pkinase,Pkinase_Tyr,Stress-antifung,	Pkinase,Pkinase_Tyr,Stress-antifung,
PEQU_20783,PEQU_20784	Pkinase,Pkinase_Tyr,Stress-antifung,	Pkinase,Pkinase_Tyr,Stress-antifung,
PEQU_20901,PEQU_20904	SOUL,DUF2358,	SOUL,
PEQU_20941,PEQU_20942	GST_C,GST_C_2,GST_C_3,	GST_C,GST_N_3,GST_C_2,GST_N,GST_N_2,GST_C_3,
PEQU_20942,PEQU_20943	GST_C,GST_N_3,GST_C_2,GST_N,GST_N_2,GST_C_3,	GST_N_3,GST_C,GST_N,GST_C_2,GST_N_2,GST_C_3,
PEQU_21030,PEQU_21031	EF-hand_7,	EF-hand_7,EF-hand_8,EF-hand_5,EF-hand_6,
PEQU_21199,PEQU_21200	zf-RING_2,zf-rbx1,zf-C3HC4,	zf-RING_2,zf-rbx1,zf-C3HC4_3,zf-C3HC4,zf-Apc11,
PEQU_21201,PEQU_21202	Transferase,	Transferase,
PEQU_21202,PEQU_21203	Transferase,	Transferase,
PEQU_21265,PEQU_21266	HMA,	HMA,
PEQU_21284,PEQU_21285		Polyketide_cyc,
PEQU_21346,PEQU_21347	TAXi_N,TAXi_C,Asp,	TAXi_N,TAXi_C,Asp,
PEQU_21347,PEQU_21349	TAXi_N,TAXi_C,Asp,	TAXi_N,TAXi_C,Asp,
PEQU_21349,PEQU_21350	TAXi_N,TAXi_C,Asp,	TAXi_N,TAXi_C,Asp,
PEQU_21350,PEQU_21352	TAXi_N,TAXi_C,Asp,	TAXi_N,TAXi_C,Asp,
PEQU_21374,PEQU_21375	Rad21_Rec8_N,	Rad21_Rec8_N,
PEQU_21553,PEQU_21554	FBPase,	FBPase,
PEQU_21671,PEQU_21672	DIOX_N,2OG-FeII_Oxy,	DIOX_N,2OG-FeII_Oxy,
PEQU_21672,PEQU_21673	DIOX_N,2OG-FeII_Oxy,	DIOX_N,2OG-FeII_Oxy,
PEQU_21702,PEQU_21703	zf-RING_2,zf-C3HC4_2,zf-C3HC4,	zf-RING_2,zf-rbx1,zf-C3HC4_3,zf-C3HC4_2,zf-C3HC4,zf-Apc11,
PEQU_21775,PEQU_21776
PEQU_21803,PEQU_21804
PEQU_21822,PEQU_21823	DUF716,	DUF716,
PEQU_21832,PEQU_21833	WD40,	WD40,
PEQU_21842,PEQU_21843		Serinc,
PEQU_21886,PEQU_21888	Auxin_inducible,	Auxin_inducible,
PEQU_21891,PEQU_21893	IPPT,	IPPT,IPT,
PEQU_21928,PEQU_21929	polyprenyl_synt,	Ribosomal_L13e,
PEQU_21929,PEQU_21930	Ribosomal_L13e,
PEQU_22030,PEQU_22031	RRM_6,RRM_1,	RRM_6,RRM_1,
PEQU_22104,PEQU_22105
PEQU_22294,PEQU_22295	K_trans,	K_trans,
PEQU_22297,PEQU_22298	CCT,	CCT,
PEQU_22427,PEQU_22428	Auxin_inducible,	Auxin_inducible,
PEQU_22429,PEQU_22430	La,	La,
PEQU_22456,PEQU_22457	Peptidase_S8,	Peptidase_S8,PA,Inhibitor_I9,
PEQU_22489,PEQU_22492	NAM,	NAM,
PEQU_22672,PEQU_22675		DUF707,
PEQU_22772,PEQU_22773	Tub_2,	Tub_2,
PEQU_22841,PEQU_22842	DIOX_N,2OG-FeII_Oxy,	DIOX_N,2OG-FeII_Oxy,
PEQU_22869,PEQU_22870	Sugar_tr,MFS_1,	Sugar_tr,MFS_1,
PEQU_22877,PEQU_22878	PAM2,	PAM2,
PEQU_23085,PEQU_23086	SRF-TF,	SRF-TF,
PEQU_23086,PEQU_23088	SRF-TF,	SRF-TF,
PEQU_23232,PEQU_23233	UDPGT,	UDPGT,
PEQU_23235,PEQU_23236	Peptidase_C14,	Peptidase_C14,
PEQU_23251,PEQU_23252	UPF0261,TIM-br_sig_trns,	UPF0261,TIM-br_sig_trns,
PEQU_23255,PEQU_23259	Terpene_synth,	Terpene_synth,
PEQU_23296,PEQU_23297	DUF1639,	DUF1639,
PEQU_23299,PEQU_23300
PEQU_23334,PEQU_23335		Clp_N,ClpB_D2-small,AAA,
PEQU_23362,PEQU_23363	Aa_trans,Trp_Tyr_perm,	Aa_trans,Trp_Tyr_perm,
PEQU_23391,PEQU_23394	Gal-bind_lectin,	Gal-bind_lectin,Galactosyl_T,
PEQU_23400,PEQU_23401	GST_N_3,GST_N,GST_C,GST_N_2,GST_C_2,	GST_N_3,GST_C,GST_N,GST_C_2,GST_N_2,GST_C_3,
PEQU_23402,PEQU_23403
PEQU_23572,PEQU_23573	AIG1,	AIG1,
PEQU_23573,PEQU_23574	AIG1,	AIG1,
PEQU_23576,PEQU_23578	AIG1,MMR_HSR1,FeoB_N,	AIG1,MMR_HSR1,
PEQU_23578,PEQU_23581	AIG1,MMR_HSR1,	AIG1,MMR_HSR1,
PEQU_23610,PEQU_23611	SAGA-Tad1,	SAGA-Tad1,
PEQU_23629,PEQU_23630	LRR_4,LRR_8,LRR_1,LRR_6,LRR_7,	LRR_8,LRR_1,LRR_6,LRRNT_2,
PEQU_23630,PEQU_23631	LRR_8,LRR_1,LRR_6,LRRNT_2,	LRR_1,LRR_6,LRR_7,
PEQU_23664,PEQU_23665	TPT,EamA,	TPT,EamA,
PEQU_23665,PEQU_23667	TPT,EamA,	TPT,EamA,
PEQU_23675,PEQU_23676	HSP20,	HSP20,
PEQU_23723,PEQU_23724	Med26,	Med26,
PEQU_23859,PEQU_23861	Amidase,	Amidase,
PEQU_23863,PEQU_23864	Amidase,	Amidase,
PEQU_23864,PEQU_23866	Amidase,	Amidase,
PEQU_23866,PEQU_23867	Amidase,	Amidase,
PEQU_23948,PEQU_23949		peroxidase,
PEQU_23976,PEQU_23977
PEQU_24103,PEQU_24104	tRNA-synt_1b,S4,	tRNA-synt_1b,
PEQU_24109,PEQU_24110	Peptidase_S8,PA,	Peptidase_S8,Inhibitor_I9,
PEQU_24115,PEQU_24116	Peptidase_S8,Inhibitor_I9,	Peptidase_S8,
PEQU_24116,PEQU_24118	Peptidase_S8,
PEQU_24134,PEQU_24135
PEQU_24185,PEQU_24186	RNA_POL_M_15KD,	RNA_POL_M_15KD,
PEQU_24202,PEQU_24203	Glyco_hydro_1,	Glyco_hydro_1,
PEQU_24205,PEQU_24206	ATP-grasp_2,Ligase_CoA,	ATP-grasp_2,
PEQU_24263,PEQU_24264	RrnaAD,	RrnaAD,
PEQU_24342,PEQU_24343	MATH,
PEQU_24383,PEQU_24387	Ferritin,	Ferritin,
PEQU_24387,PEQU_24388	Ferritin,	Ferritin,
PEQU_24499,PEQU_24500	WRKY,	WRKY,
PEQU_24629,PEQU_24630	Fasciclin,	Fasciclin,
PEQU_24712,PEQU_24713	2OG-FeII_Oxy_2,2OG-FeII_Oxy,
PEQU_24759,PEQU_24760	2OG-FeII_Oxy_2,
PEQU_24763,PEQU_24764
PEQU_24805,PEQU_24806
PEQU_24821,PEQU_24822	LRR_1,LRR_8,LRR_6,LRR_7,	LRR_8,LRR_1,LRR_6,LRR_7,
PEQU_24822,PEQU_24825	LRR_8,LRR_1,LRR_6,LRR_7,	LRR_1,LRR_8,LRR_6,LRR_7,
PEQU_25183,PEQU_25184	FA_hydroxylase,	FA_hydroxylase,
PEQU_25184,PEQU_25185	FA_hydroxylase,	FA_hydroxylase,
PEQU_25192,PEQU_25195	Piwi,	Piwi,
PEQU_25197,PEQU_25198	Dynamin_N,	Dynamin_M,GED,
PEQU_25309,PEQU_25311	2OG-FeII_Oxy_2,2OG-FeII_Oxy,	2OG-FeII_Oxy_2,
PEQU_25434,PEQU_25435	CRAL_TRIO_2,	CRAL_TRIO_2,
PEQU_25565,PEQU_25566	2OG-FeII_Oxy_2,	2OG-FeII_Oxy_2,
PEQU_25567,PEQU_25568	PB1,	PB1,
PEQU_25568,PEQU_25569	PB1,	PB1,
PEQU_25569,PEQU_25571	PB1,	PB1,
PEQU_25571,PEQU_25572	PB1,
PEQU_25572,PEQU_25574		PB1,
PEQU_25724,PEQU_25726
PEQU_25824,PEQU_25825
PEQU_25834,PEQU_25835	PC-Esterase,RVT_2,	PC-Esterase,PMR5N,
PEQU_25870,PEQU_25871
PEQU_25871,PEQU_25872
PEQU_25883,PEQU_25885	Ribosomal_60s,	Ribosomal_60s,
PEQU_25906,PEQU_25907		zf-C2H2_2,
PEQU_25914,PEQU_25915	Ribosomal_S13_N,	Ribosomal_S13_N,Ribosomal_S15,
PEQU_25958,PEQU_25959		2OG-FeII_Oxy_2,
PEQU_25980,PEQU_25981	2OG-FeII_Oxy_2,2OG-FeII_Oxy,	2OG-FeII_Oxy_2,
PEQU_26075,PEQU_26076	PGK,	PGK,
PEQU_26140,PEQU_26141	Pro_dh,
PEQU_26158,PEQU_26160	Myb_CC_LHEQLE,	Myb_DNA-binding,Myb_CC_LHEQLE,
PEQU_26222,PEQU_26223
PEQU_26233,PEQU_26234
PEQU_26418,PEQU_26419	Lipase_GDSL,
PEQU_26423,PEQU_26424	PPR_2,PPR,PPR_3,	PPR_2,PPR,PPR_3,
PEQU_26445,PEQU_26446	DUF1070,	DUF1070,
PEQU_26446,PEQU_26447	DUF1070,	DUF1070,
PEQU_26447,PEQU_26448	DUF1070,	DUF1070,
PEQU_26448,PEQU_26450	DUF1070,	DUF1070,
PEQU_26450,PEQU_26451	DUF1070,	DUF1070,
PEQU_26451,PEQU_26452	DUF1070,	DUF1070,
PEQU_26452,PEQU_26453	DUF1070,	DUF1070,
PEQU_26453,PEQU_26454	DUF1070,	DUF1070,
PEQU_26454,PEQU_26455	DUF1070,	DUF1070,
PEQU_26455,PEQU_26456	DUF1070,	DUF1070,
PEQU_26456,PEQU_26457	DUF1070,	DUF1070,
PEQU_26457,PEQU_26458	DUF1070,	DUF1070,
PEQU_26458,PEQU_26459	DUF1070,	DUF1070,
PEQU_26459,PEQU_26460	DUF1070,	DUF1070,
PEQU_26460,PEQU_26461	DUF1070,	DUF1070,
PEQU_26670,PEQU_26675
PEQU_26710,PEQU_26715	Lipase_GDSL,	Lipase_GDSL,
PEQU_26739,PEQU_26740
PEQU_26822,PEQU_26823	Pkinase_Tyr,Pkinase,LRR_1,LRRNT_2,	Pkinase_Tyr,Pkinase,
PEQU_26877,PEQU_26878	Glycos_transf_2,Glyco_tranf_2_3,Glyco_transf_21,Glyco_tranf_2_2,
PEQU_26974,PEQU_26975
PEQU_26991,PEQU_26992	TRAPPC-Trs85,UDPG_MGDP_dh,	UDPG_MGDP_dh,
PEQU_26998,PEQU_26999
PEQU_27010,PEQU_27011
PEQU_27097,PEQU_27098		Pkinase,Pkinase_Tyr,
PEQU_27098,PEQU_27099	Pkinase,Pkinase_Tyr,	Pkinase,Pkinase_Tyr,
PEQU_27106,PEQU_27107	DUF1645,	HEM4,DUF1645,
PEQU_27112,PEQU_27113	Abhydrolase_3,COesterase,	Abhydrolase_3,COesterase,
PEQU_27127,PEQU_27128		Pec_lyase_C,Beta_helix,
PEQU_27140,PEQU_27141	Serinc,	Serinc,
PEQU_27207,PEQU_27208	Peptidase_C1,Inhibitor_I29,Peptidase_C1_2,	Inhibitor_I29,
PEQU_27317,PEQU_27318	adh_short,
PEQU_27322,PEQU_27323	adh_short_C2,	adh_short,adh_short_C2,
PEQU_27477,PEQU_27486		2OG-FeII_Oxy_2,
PEQU_27535,PEQU_27536
PEQU_27604,PEQU_27605	RVT_2,	RVT_2,
PEQU_27630,PEQU_27633	2OG-FeII_Oxy_2,
PEQU_27674,PEQU_27676	2OG-FeII_Oxy_2,2OG-FeII_Oxy,	2OG-FeII_Oxy_2,
PEQU_27678,PEQU_27679
PEQU_27734,PEQU_27735
PEQU_27735,PEQU_27736
PEQU_27766,PEQU_27767
PEQU_27842,PEQU_27843	Lipase_GDSL,	Lipase_GDSL,
PEQU_27878,PEQU_27879
PEQU_27899,PEQU_27900		zf-C2H2_6,
PEQU_27900,PEQU_27901	zf-C2H2_6,	zf-C2H2_6,
PEQU_27911,PEQU_27912	Hydrophob_seed,LTP_2,	Hydrophob_seed,Tryp_alpha_amyl,
PEQU_28052,PEQU_28053	RCC1,RCC1_2,	RCC1,RCC1_2,
PEQU_28110,PEQU_28111	Ribosomal_S19,	Ribosomal_S19,
PEQU_28149,PEQU_28150
PEQU_28150,PEQU_28151		SNARE,
PEQU_28226,PEQU_28227
PEQU_28247,PEQU_28249	2OG-FeII_Oxy_2,	2OG-FeII_Oxy_2,
PEQU_28290,PEQU_28291	EF-hand_1,EF-hand_8,EF-hand_7,EF-hand_6,EF-hand_5,	EF-hand_8,EF-hand_1,EF-hand_7,EF-hand_6,EF-hand_5,
PEQU_28315,PEQU_28316	Glyco_tranf_2_3,Glyco_trans_2_3,Glycos_transf_2,Glyco_transf_21,	Glyco_trans_2_3,Glyco_tranf_2_3,
PEQU_28563,PEQU_28564
PEQU_28626,PEQU_28627	Cyclin_N,	Cyclin_N,
PEQU_28672,PEQU_28674		p450,
PEQU_28674,PEQU_28675	p450,	p450,
PEQU_28675,PEQU_28676	p450,	p450,
PEQU_28676,PEQU_28677	p450,	p450,
PEQU_28677,PEQU_28678	p450,	p450,
PEQU_28689,PEQU_28690
PEQU_28881,PEQU_28882	DUF1681,	DUF1681,
PEQU_28893,PEQU_28894	Tho2,Thoc2,	Thoc2,
PEQU_28894,PEQU_28895	Thoc2,	Thoc2,
PEQU_28896,PEQU_28897	FMO-like,Pyr_redox_3,	FMO-like,Pyr_redox_3,NAD_binding_8,Amino_oxidase,
PEQU_28899,PEQU_28900	NB-ARC,NACHT,Pox_A32,	NB-ARC,NACHT,Pox_A32,
PEQU_28900,PEQU_28901	NB-ARC,NACHT,Pox_A32,	NB-ARC,NACHT,
PEQU_28902,PEQU_28903
PEQU_29016,PEQU_29017
PEQU_29291,PEQU_29292		Abhydrolase_6,Abhydrolase_1,Abhydrolase_5,
PEQU_29427,PEQU_29428	DXP_synthase_N,Transket_pyr,Transketolase_C,E1_dh,	DXP_synthase_N,E1_dh,
PEQU_29703,PEQU_29704		2OG-FeII_Oxy_2,2OG-FeII_Oxy,
PEQU_29809,PEQU_29810	2OG-FeII_Oxy_2,2OG-FeII_Oxy,	2OG-FeII_Oxy_2,2OG-FeII_Oxy,
PEQU_29827,PEQU_29828	TauD,	TauD,
PEQU_29967,PEQU_29968	ADH_N,	ADH_zinc_N_2,ADH_zinc_N,ADH_N,
PEQU_30116,PEQU_30117	Ribosomal_60s,	Ribosomal_60s,
PEQU_30216,PEQU_30217
PEQU_30220,PEQU_30221	Aldedh,	Aldedh,
PEQU_30371,PEQU_30372
PEQU_30381,PEQU_30383	2OG-FeII_Oxy_2,2OG-FeII_Oxy,	2OG-FeII_Oxy_2,
PEQU_30397,PEQU_30399	NmrA,NAD_binding_10,3Beta_HSD,Epimerase,	NmrA,NAD_binding_10,Epimerase,adh_short,KR,3Beta_HSD,
PEQU_30416,PEQU_30417	NUC173,
PEQU_30422,PEQU_30424	MatE,	MatE,
PEQU_30696,PEQU_30697	FBD,	F-box,
PEQU_30697,PEQU_30698	F-box,	F-box,
PEQU_30713,PEQU_30714	ResIII,DEAD,
PEQU_30835,PEQU_30836	Myb_DNA-binding,Myb_DNA-bind_6,	Myb_DNA-binding,Myb_DNA-bind_6,
PEQU_30836,PEQU_30837	Myb_DNA-binding,Myb_DNA-bind_6,	Myb_DNA-binding,Myb_DNA-bind_6,
PEQU_30905,PEQU_30906
PEQU_30952,PEQU_30953
PEQU_30976,PEQU_30977	Tryp_alpha_amyl,LTP_2,
PEQU_31114,PEQU_31115	PC-Esterase,PMR5N,	PC-Esterase,
PEQU_31160,PEQU_31161	Methyltransf_3,Methyltransf_24,Methyltransf_18,	Methyltransf_3,Methyltransf_24,Methyltransf_18,
PEQU_31197,PEQU_31198	2OG-FeII_Oxy_2,2OG-FeII_Oxy,	2OG-FeII_Oxy_2,2OG-FeII_Oxy,
PEQU_31423,PEQU_31425	Nodulin-like,
PEQU_31425,PEQU_31426		Nodulin-like,
PEQU_31483,PEQU_31484		zf-CCCH,
PEQU_31574,PEQU_31575	DUF563,	DUF563,
PEQU_31683,PEQU_31684	p450,	p450,
PEQU_31684,PEQU_31685	p450,	p450,
PEQU_31700,PEQU_31701		UDPGT,
PEQU_31701,PEQU_31703	UDPGT,	UDPGT,
PEQU_31729,PEQU_31731		2OG-FeII_Oxy_2,2OG-FeII_Oxy,
PEQU_31746,PEQU_31747		POT1,
PEQU_31825,PEQU_31826	zf-C2H2_6,zf-C2H2,	zf-C2H2_6,
PEQU_31970,PEQU_31971		p450,
PEQU_31971,PEQU_31972	p450,	p450,
PEQU_32038,PEQU_32039	B_lectin,	B_lectin,
PEQU_32044,PEQU_32045
PEQU_32051,PEQU_32052	SRF-TF,	SRF-TF,
PEQU_32392,PEQU_32393	DUF538,	DUF538,
PEQU_32393,PEQU_32395	DUF538,	DUF538,
PEQU_32395,PEQU_32396	DUF538,	DUF538,
PEQU_32474,PEQU_32475	2OG-FeII_Oxy_2,2OG-FeII_Oxy,	2OG-FeII_Oxy_2,
PEQU_32502,PEQU_32504
PEQU_32603,PEQU_32604
PEQU_32678,PEQU_32679	RAMP4,	RAMP4,
PEQU_32794,PEQU_32795	Transferase,	Transferase,
PEQU_32824,PEQU_32826	p450,	p450,
PEQU_32841,PEQU_32842	2OG-FeII_Oxy_2,2OG-FeII_Oxy,	2OG-FeII_Oxy_2,2OG-FeII_Oxy,
PEQU_32843,PEQU_32844
PEQU_32857,PEQU_32859	EF-hand_7,EF-hand_8,EF-hand_1,EF-hand_6,EF-hand_5,	EF-hand_8,EF-hand_6,EF-hand_7,EF-hand_5,
PEQU_32859,PEQU_32860	EF-hand_8,EF-hand_6,EF-hand_7,EF-hand_5,	EF-hand_8,EF-hand_1,EF-hand_7,EF-hand_6,EF-hand_5,
PEQU_32860,PEQU_32861	EF-hand_8,EF-hand_1,EF-hand_7,EF-hand_6,EF-hand_5,	EF-hand_8,EF-hand_1,EF-hand_7,EF-hand_6,EF-hand_5,
PEQU_32977,PEQU_32978
PEQU_32978,PEQU_32979
PEQU_33021,PEQU_33022
PEQU_33065,PEQU_33066	Aldo_ket_red,	Aldo_ket_red,
PEQU_33068,PEQU_33069	MAM33,	MAM33,
PEQU_33073,PEQU_33074
PEQU_33212,PEQU_33213	PLATZ,zf-B_box,	PLATZ,
PEQU_33213,PEQU_33214	PLATZ,	PLATZ,
PEQU_33214,PEQU_33215	PLATZ,	PLATZ,
PEQU_33215,PEQU_33216	PLATZ,
PEQU_33226,PEQU_33228	Ctr,	Ctr,
PEQU_33244,PEQU_33245	zf-RING_2,zf-rbx1,zf-C3HC4,zf-Apc11,	zf-RING_2,zf-C3HC4,zf-Apc11,
PEQU_33248,PEQU_33249		MFS_2,
PEQU_33290,PEQU_33291	Inositol_P,	Inositol_P,
PEQU_33387,PEQU_33388	2OG-FeII_Oxy_2,	2OG-FeII_Oxy_2,2OG-FeII_Oxy,
PEQU_33398,PEQU_33400	Pkinase,Pkinase_Tyr,NAF,Kinase-like,	Pkinase,Pkinase_Tyr,NAF,Kinase-like,
PEQU_33786,PEQU_33787	SRF-TF,	SRF-TF,
PEQU_34093,PEQU_34094	2OG-FeII_Oxy_2,2OG-FeII_Oxy,	2OG-FeII_Oxy_2,2OG-FeII_Oxy,
PEQU_34094,PEQU_34095	2OG-FeII_Oxy_2,2OG-FeII_Oxy,
PEQU_34111,PEQU_34113	p450,	p450,
PEQU_34132,PEQU_34133	Inhibitor_I9,	Inhibitor_I9,
PEQU_34302,PEQU_34303	Peptidase_M20,	Peptidase_M20,DDE_Tnp_4,M20_dimer,
PEQU_34369,PEQU_34370
PEQU_34629,PEQU_34630	Tryp_alpha_amyl,LTP_2,	LTP_2,Tryp_alpha_amyl,
PEQU_34669,PEQU_34670		DapB_N,DapB_C,
PEQU_34722,PEQU_34723	FKBP_C,TPR_11,TPR_2,TPR_1,TPR_16,TPR_19,	FKBP_C,
PEQU_34871,PEQU_34873	GST_N_2,GST_C_2,GST_C,	GST_N_2,GST_C_2,GST_C,GST_C_3,
PEQU_34901,PEQU_34902	MtN3_slv,	MtN3_slv,
PEQU_34902,PEQU_34903	MtN3_slv,	MtN3_slv,
PEQU_34923,PEQU_34924
PEQU_34962,PEQU_34963		2OG-FeII_Oxy_2,
PEQU_35180,PEQU_35181	Pkinase_Tyr,Pkinase,Stress-antifung,	Stress-antifung,
PEQU_35214,PEQU_35215	zf-AN1,	zf-AN1,
PEQU_35264,PEQU_35265	p450,	p450,
PEQU_35404,PEQU_35405	ELYS,
PEQU_35415,PEQU_35417	GST_N_2,GST_C_2,GST_C,	GST_N_2,GST_C_2,GST_C,
PEQU_35651,PEQU_35653	Carb_anhydrase,	Carb_anhydrase,
PEQU_35662,PEQU_35664	B_lectin,	B_lectin,
PEQU_35702,PEQU_35703	2OG-FeII_Oxy_2,2OG-FeII_Oxy,	2OG-FeII_Oxy_2,2OG-FeII_Oxy,
PEQU_35770,PEQU_35771	UDPGT,	UDPGT,
PEQU_35842,PEQU_35844
PEQU_35911,PEQU_35912	ABC2_membrane,ABC_tran,AAA_21,	ABC2_membrane,
PEQU_36188,PEQU_36189	PB1,	PB1,
PEQU_36202,PEQU_36203	Fasciclin,	Fasciclin,
PEQU_36259,PEQU_36260	DUF1070,	DUF1070,
PEQU_36260,PEQU_36261	DUF1070,	DUF1070,
PEQU_36286,PEQU_36287
PEQU_36301,PEQU_36302	MatE,	MatE,
PEQU_36400,PEQU_36402	PMR5N,	PC-Esterase,PMR5N,
PEQU_36412,PEQU_36413	Myb_DNA-bind_3,	Myb_DNA-bind_3,
PEQU_36440,PEQU_36441
PEQU_36454,PEQU_36455
PEQU_36493,PEQU_36495	zf-RING_2,zf-C3HC4,	zf-RING_2,zf-C3HC4,
PEQU_36500,PEQU_36501	2OG-FeII_Oxy_2,2OG-FeII_Oxy,	2OG-FeII_Oxy_2,2OG-FeII_Oxy,
PEQU_36514,PEQU_36515	RVT_3,2OG-FeII_Oxy_2,RNase_H,2OG-FeII_Oxy,
PEQU_36515,PEQU_36516
PEQU_36613,PEQU_36614
PEQU_36673,PEQU_36674
PEQU_36694,PEQU_36696	Auxin_inducible,	Auxin_inducible,
PEQU_36947,PEQU_36948		Myb_DNA-binding,
PEQU_37025,PEQU_37026	peroxidase,	peroxidase,
PEQU_37045,PEQU_37046	NAC,UBA,	UBA,
PEQU_37126,PEQU_37127	PB1,	PB1,
PEQU_37340,PEQU_37341	HMA,	HMA,
PEQU_37342,PEQU_37343
PEQU_37386,PEQU_37387		NB-ARC,NACHT,Pox_A32,
PEQU_37418,PEQU_37419	EamA,
PEQU_37448,PEQU_37449	2OG-FeII_Oxy,	2OG-FeII_Oxy,
PEQU_37454,PEQU_37455
PEQU_37496,PEQU_37497
PEQU_37562,PEQU_37563
PEQU_37580,PEQU_37581
PEQU_37776,PEQU_37777	adh_short_C2,	adh_short,
PEQU_37920,PEQU_37921	EF-hand_8,	EF-hand_8,
PEQU_37992,PEQU_37993
PEQU_37998,PEQU_37999	NDK,	NDK,
PEQU_38048,PEQU_38049	DPBB_1,	DPBB_1,
PEQU_38078,PEQU_38079		FGGY_C,
PEQU_38196,PEQU_38197	LRR_1,LRR_4,LRR_8,LRR_6,LRR_7,	LRRNT_2,
PEQU_38344,PEQU_38345	AP2,	AP2,
PEQU_38400,PEQU_38401	B_lectin,	B_lectin,
PEQU_38404,PEQU_38405	TAXi_N,	TAXi_N,TAXi_C,
PEQU_38456,PEQU_38457	2OG-FeII_Oxy_2,2OG-FeII_Oxy,	2OG-FeII_Oxy_2,
PEQU_38586,PEQU_38587	Thaumatin,	Thaumatin,
